# Supplementary material for: Joint epigenome profiling reveals cell-type-specific gene regulatory programmes in human cortical organoids
Source: Nat Cell Biol. 2023 Nov 23;25(12):1873–83. doi: 10.1038/s41556-023-01296-5 (PMC10709149; doi:10.1038/s41556-023-01296-5)
Supplement: Supplementary file 3 — Supplementary Table 1: List of primers used for cloning, 3DRAM-seq, MPRA and qPCR. Supplementary Table 2: Quality control metrics for 3DRAM-seq, RNA-seq and MPRA. Supplementary Table 3: Cell-type-specific DARs. Supplementary Table 4: Dynamic epigenome remodelling at transposable elements. Supplementary Table 5: Cell-type-specific MPRA in human cerebral organoids. [file 41556_2023_1296_MOESM3_ESM.xlsx]

## Sheet: Supplementary Table 1
Primers	used for	Sequence
Bsamp_1_f	Bisuflite amplicon sequencing	GATTTTATATTGTTGAAATTTTTTTAGTTGTGTGTGGGGTAG
Bsamp_1_r	Bisuflite amplicon sequencing	CCCCCATCTTCTTCCAAAATC
Bsamp_2_f	Bisuflite amplicon sequencing	AGAGGAAGTGAGAAGGAAGGAAG
Bsamp_2_r	Bisuflite amplicon sequencing	CCAAAAATCTTAAATACCTCCCTCCAAATTTCTC
Bsamp_3_f	Bisuflite amplicon sequencing	TGGGGGTGGGGTGGGGTG
Bsamp_3_r	Bisuflite amplicon sequencing	CCCACCCTATACAATAATTATAATAATTC
Bsamp_4_f	Bisuflite amplicon sequencing	GTTTTTAATTTAGTGGAATAAGTTTTTTTATTTTG
Bsamp_4_r	Bisuflite amplicon sequencing	CCACAATTAAAACCCTTTTATTTTTA
Bsamp_5_f	Bisuflite amplicon sequencing	GAGATTGAGAAGGGTTAGAAAGAG
Bsamp_5_r	Bisuflite amplicon sequencing	CCTAATTTCACTAATTCTCTTTTCACACATTTC
RV_univ_MPRA	MPRA	CGACGCTCTTCCGATCT
FWD_mScar_Tn7_10UMI_3	MPRA	GTCTCGTGGGCTCGGAGATGTGTATAAGAGACAGNNNNNNNNNNTCGACCGCAAGTTGGAC
FWD_CRS_Tn7	MPRA	GTCTCGTGGGCTCGGAGATGTGTATAAGAGACAGCCAGGACCGGATCAACT
P5NEXT_S502	Indexing	AATGATACGGCGACCACCGAGATCTACACCTCTCTATACACTCTTTCCCTACACGACGCTCTTCCG*A*T*C*T
P5NEXT_S503	Indexing	AATGATACGGCGACCACCGAGATCTACACTATCCTCTACACTCTTTCCCTACACGACGCTCTTCCG*A*T*C*T
P5NEXT_S505	Indexing	AATGATACGGCGACCACCGAGATCTACACGTAAGGAGACACTCTTTCCCTACACGACGCTCTTCCG*A*T*C*T
P5NEXT_S506	Indexing	AATGATACGGCGACCACCGAGATCTACACACTGCATAACACTCTTTCCCTACACGACGCTCTTCCG*A*T*C*T
P5NEXT_S507	Indexing	AATGATACGGCGACCACCGAGATCTACACAAGGAGTAACACTCTTTCCCTACACGACGCTCTTCCG*A*T*C*T
P5NEXT_S508	Indexing	AATGATACGGCGACCACCGAGATCTACACCTAAGCCTACACTCTTTCCCTACACGACGCTCTTCCG*A*T*C*T
P5NEXT_S510	Indexing	AATGATACGGCGACCACCGAGATCTACACCGTCTAATACACTCTTTCCCTACACGACGCTCTTCCG*A*T*C*T
Ad1_noMX	Indexing	AATGATACGGCGACCACCGAGATCTACACTCGTCGGCAGCGTCAGATGTG
Ad2.1_TAAGGCGA	Indexing	CAAGCAGAAGACGGCATACGAGATTCGCCTTAGTCTCGTGGGCTCGGAGATGT
Ad2.2_CGTACTAG	Indexing	CAAGCAGAAGACGGCATACGAGATCTAGTACGGTCTCGTGGGCTCGGAGATGT
Primer Name	Purpose	Sequence
Ad2.3_AGGCAGAA	Indexing	CAAGCAGAAGACGGCATACGAGATTTCTGCCTGTCTCGTGGGCTCGGAGATGT
Ad2.4_TCCTGAGC	Indexing	CAAGCAGAAGACGGCATACGAGATGCTCAGGAGTCTCGTGGGCTCGGAGATGT
Ad2.6_TAGGCATG	Indexing	CAAGCAGAAGACGGCATACGAGATCATGCCTAGTCTCGTGGGCTCGGAGATGT
Ad2.7_CTCTCTAC	Indexing	CAAGCAGAAGACGGCATACGAGATGTAGAGAGGTCTCGTGGGCTCGGAGATGT
Ad2.8_CAGAGAGG	Indexing	CAAGCAGAAGACGGCATACGAGATCCTCTCTGGTCTCGTGGGCTCGGAGATGT
Ad2.9_GCTACGCT	Indexing	CAAGCAGAAGACGGCATACGAGATAGCGTAGCGTCTCGTGGGCTCGGAGATGT
Ad2.10_CGAGGCTG	Indexing	CAAGCAGAAGACGGCATACGAGATCAGCCTCGGTCTCGTGGGCTCGGAGATGT
Ad2.11_AAGAGGCA	Indexing	CAAGCAGAAGACGGCATACGAGATTGCCTCTTGTCTCGTGGGCTCGGAGATGT
Ad2.12_GTAGAGGA	Indexing	CAAGCAGAAGACGGCATACGAGATTCCTCTACGTCTCGTGGGCTCGGAGATGT
Ad2.13_GTCGTGAT	Indexing	CAAGCAGAAGACGGCATACGAGATATCACGACGTCTCGTGGGCTCGGAGATGT
Ad2.14_ACCACTGT	Indexing	CAAGCAGAAGACGGCATACGAGATACAGTGGTGTCTCGTGGGCTCGGAGATGT
Ad2.15_TGGATCTG	Indexing	CAAGCAGAAGACGGCATACGAGATCAGATCCAGTCTCGTGGGCTCGGAGATGT
Ad2.16_CCGTTTGT	Indexing	CAAGCAGAAGACGGCATACGAGATACAAACGGGTCTCGTGGGCTCGGAGATGT
pool_amp_F	MPRA Library generation	AGGACCGGATCAACT
pool_amp_R	MPRA Library generation	TCGGTTCACGCAATG
CRS_pMPRA1-GibOH_F	MPRA Library generation	TGCCAGAACATTTCTCTGGCCTAACTGGCCAGGACCGGATCAACT
CRS_GibOH_uniRV_BC12_R	MPRA Library generation	CCGACTAGCTTGGCCGCCGAGGCCGACGCTCTTCCGATCTGNNNNNNNNNNNNGAATTCATCTGGTACCTCGGTTCACGCAATG
pMPRA1_BB_F	MPRA Library generation	TCGGCGGCCAAGCTAGTC
pMPRA1_BB_R	MPRA Library generation	CAGTTAGGCCAGAGAAATGTTCTGG
RVprimer3(pMPRA1)_F	Sanger Sequencing	CTAGCAAAATAGGCTGTCCC
EBV-rev(pMPRA1)_R	Sanger Sequencing	GTGGTTTGTCCAAACTCATC
hSOX2_1F	qPCR	TACAGCATGATGCAGGACCA
hSOX2_1R	qPCR	CCGTTCATGTAGGTCTGCGA
hTBR2_1F	qPCR	GAGCCCTCAAAGACCCAGAC
hTBR2_1R	qPCR	TCTGATGGGATGAATCATAGTTGT
hSOX5_F	qPCR	ATAAAGCGTCCAATGAATGCCT
hSOX5_R	qPCR	GCGAGATCCCAATATCTTGCTG
FBXO32_human	DNA block	TGCCAGAACATTTCTCTGGCCTAACTGGCCAGGACCGGATCAACTgacgtcaggatggctagcagattgttggtataacccggctgtctgcccccctctttcttcctgcaaactaaagtctgacctcatccatcatttatgccacagatcagctttctgggctttcaaactgggaagaaagaaagaacaggaccaaggatgctttcttactctcctgtttcagcactgtgagtcacaaagaataatacactgtcttggcctttctgctccccaggaccaggcgttccctcttggtgagataggcatttaggCATTGCGTGAACCGAGGTACCAGATGAATTCCAGATCGGAAGAGCGTCGGCCTCGGCGGCCAAGCTAGTCGG
Fbxo32_mouse	DNA block	TGCCAGAACATTTCTCTGGCCTAACTGGCCAGGACCGGATCAACTtgatgtcagcactattagcagatgctgttgtaactcggatgtctggaccagttcttcctgtaaactgaaatctgacctcctacatctcttacactgcagggcagctctcctggatgccattaaggcacaaagaagaatgaacctaagtaaagatgcctcttcctggtttagctctgtgaatagaaagtgaaacacattgtgtggcctctcagctgcccaccagtggcacccaatgttaaggtagacaccaaggCATTGCGTGAACCGAGGTACCAGATGAATTCCAGATCGGAAGAGCGTCGGCCTCGGCGGCCAAGCTAGTCGG

## Sheet: Supplementary Table 2
3DRAM-seq mES QC
3DRAM RNA mESC	sequenced reads	uniquely mapped
replicate 1	93041283	64536248
replicate 2	87151896	60119025
replicate 3	71474977	50180154
3DRAM mESC	sequenced reads	mapped reads	uniquely mapped	CpG Methylation	HiC contacts	Trans Contacts	Cis Contacts	Cis (<20kb)	Cis (>20kb)					MPRA Cortical Organoids QC
replicate 1	347554391	157217052	133453844	0.781	111917413	29508990	82408423	27127963	55276650						sequenced reads	mapped reads
replicate 2	310665648	139274214	112511597	0.783	94443606	19808118	74635488	24856333	49775946					CRS-BC 75bp	12564592	11617987
replicate 3	360653995	161025661	126858594	0.778	104790525	23488703	81301822	27124369	54173271					CRS-BC 150bp	8949297	8217874
														MPRA RGC	sequenced reads	mapped reads
														replicate 1 DNA	11351356	10870604
														replicate 1 RNA	29665447	25755115
														replicate 2 DNA	10998859	10459199
														replicate 2 RNA	27808602	26372375
3DRAM-seq Cortical Organoids QC														MPRA IPC	sequenced reads	mapped reads
3DRAM RNA RGC	sequenced reads	uniquely mapped												replicate 1 DNA	10431146	9947437
replicate 1	51390296	39429256												replicate 1 RNA	25201779	23485761
replicate 2	54657376	43279390												replicate 2 DNA	10448318	9842224
														replicate 2 RNA	26444312	24822846
3DRAM RNA IPC	sequenced reads	uniquely mapped
replicate 1	81424822	64257344												MPRA N	sequenced reads	mapped reads
replicate 2	58597399	46496029												replicate 1 DNA	9512315	9098841
														replicate 1 RNA	24225140	21908634
3DRAM RGC	sequenced reads	mapped reads	uniquely mapped	CpG Methylation	HiC contacts	Trans Contacts	Cis Contacts	Cis (<20kb)	Cis (>20kb)					replicate 2 DNA	19868211	18771185
replicate 1	302259553	151595126	126038731	0.876	102900480	30290474	72610006	22616190	49991094					replicate 2 RNA	30764615	27912363
replicate 2	375435650	192627063	173784089	0.877	144740927	40124569	104616358	31911039	72701785
3DRAM IPC	sequenced reads	mapped reads	uniquely mapped	CpG Methylation	HiC contacts	Trans Contacts	Cis Contacts	Cis (<20kb)	Cis (>20kb)
replicate 1	261973318	132440814	114960296	0.881	92848653	28919859	63928794	20790038	43135950
replicate 2	309166855	154554342	139270327	0.884	112863193	34334333	78528860	25873367	52652686

## Sheet: Supplementary Table 3
RGC DARS						IPC DARS
chrom	start	end				chrom	start	end
chr1	1779899	1780391				chr1	944675	944943
chr1	2432378	2432597				chr1	1019157	1019857
chr1	4398112	4398626				chr1	1429956	1430824
chr1	5424846	5425583				chr1	1503943	1504199
chr1	5477119	5477323				chr1	2146750	2147049
chr1	5896492	5897620				chr1	2179175	2180022
chr1	6343507	6343744				chr1	2232853	2233169
chr1	6519781	6520583				chr1	2465479	2465840
chr1	6831340	6832231				chr1	2541554	2541946
chr1	6868981	6869252				chr1	3171936	3173255
chr1	7371158	7371473				chr1	3249228	3249532
chr1	7491474	7492047				chr1	3274916	3275270
chr1	8266459	8267163				chr1	3517123	3517538
chr1	8301976	8302580				chr1	3607510	3607998
chr1	8370367	8371092				chr1	3733040	3733495
chr1	8396064	8397465				chr1	3747264	3747841
chr1	8460023	8460465				chr1	3821304	3821980
chr1	8711294	8713349				chr1	3902413	3903086
chr1	8727869	8728633				chr1	3939425	3939670
chr1	8889286	8890230				chr1	4106518	4106839
chr1	9542039	9542938				chr1	4147637	4148098
chr1	9561562	9561765				chr1	4205269	4205514
chr1	10034146	10035078				chr1	4482838	4483259
chr1	10267384	10268189				chr1	4527794	4528206
chr1	10294697	10296230				chr1	5613840	5614409
chr1	10490171	10490757				chr1	5631772	5632064
chr1	10663284	10664288				chr1	6080325	6080775
chr1	10753272	10753654				chr1	6436754	6437308
chr1	11499395	11500372				chr1	6437392	6437666
chr1	11635947	11636099				chr1	6784909	6785164
chr1	12339473	12340107				chr1	6804803	6805386
chr1	12372485	12373125				chr1	7089494	7090028
chr1	12393738	12394803				chr1	7106897	7107167
chr1	12406546	12407387				chr1	7150858	7151294
chr1	12433785	12434004				chr1	7226976	7227400
chr1	13585342	13586510				chr1	7345004	7345339
chr1	13604054	13604677				chr1	7443971	7444145
chr1	14017546	14018240				chr1	7639334	7639712
chr1	14065281	14065681				chr1	7640939	7641364
chr1	14627825	14628961				chr1	7645005	7645227
chr1	14672163	14672538				chr1	7646926	7647192
chr1	14708390	14708770				chr1	7716280	7716736
chr1	14755506	14755900				chr1	8004094	8004645
chr1	14756522	14757069				chr1	8040715	8041190
chr1	15206516	15207680				chr1	8146680	8146983
chr1	15849112	15849683				chr1	8166321	8166902
chr1	15988075	15988604				chr1	8169657	8170119
chr1	16190005	16190259				chr1	8173249	8173555
chr1	16190398	16190654				chr1	8297105	8297574
chr1	16350264	16351694				chr1	8317790	8318172
chr1	16707432	16707672				chr1	8474044	8475186
chr1	16796460	16796996				chr1	8511488	8512000
chr1	16947648	16947756				chr1	8530032	8530239
chr1	18657442	18658231				chr1	8559949	8560211
chr1	19456863	19457512				chr1	8630431	8630668
chr1	20219444	20220874				chr1	8659767	8660886
chr1	20223448	20224109				chr1	8703428	8704842
chr1	20290635	20291077				chr1	8748520	8748766
chr1	20484201	20485066				chr1	8805112	8805456
chr1	21139288	21140102				chr1	8814890	8815317
chr1	21149380	21149777				chr1	8822420	8823443
chr1	21150133	21150617				chr1	8829633	8830130
chr1	21648033	21648396				chr1	9015961	9016200
chr1	21696724	21697301				chr1	9019006	9019258
chr1	22611563	22611724				chr1	9051485	9052007
chr1	22680827	22681055				chr1	9163979	9164371
chr1	22829895	22830537				chr1	9196202	9196767
chr1	23283813	23284330				chr1	9200984	9201501
chr1	23356510	23357792				chr1	9603987	9604598
chr1	23369589	23370403				chr1	9604889	9605202
chr1	23562233	23562661				chr1	9835443	9836798
chr1	23959778	23961000				chr1	9861428	9861633
chr1	24828791	24829119				chr1	9950383	9950775
chr1	24835040	24835146				chr1	10155731	10155978
chr1	25859302	25859901				chr1	10399376	10400857
chr1	25905088	25905298				chr1	10447074	10447359
chr1	26677546	26678217				chr1	10593861	10594310
chr1	26691735	26694295				chr1	10646453	10646634
chr1	27218891	27219083				chr1	10710422	10710700
chr1	27671978	27672607				chr1	11012001	11012446
chr1	27981130	27981944				chr1	11199401	11200170
chr1	28087764	28088999				chr1	11311949	11312394
chr1	28258911	28259771				chr1	11358943	11359214
chr1	28399637	28400107				chr1	11375695	11376275
chr1	29043353	29043898				chr1	11383787	11384361
chr1	29156865	29157241				chr1	11412082	11412737
chr1	29736747	29736848				chr1	11456046	11456443
chr1	30666844	30667565				chr1	11474385	11475090
chr1	31531110	31531822				chr1	11475854	11476623
chr1	33074596	33074846				chr1	11484951	11485594
chr1	33181507	33182578				chr1	11563544	11564115
chr1	33283458	33284884				chr1	11566509	11566775
chr1	33409895	33411034				chr1	11574153	11574492
chr1	33471220	33473225				chr1	11682653	11683047
chr1	33797905	33798558				chr1	11701554	11702040
chr1	34500570	34500704				chr1	11715018	11715815
chr1	34736474	34736947				chr1	11803523	11804260
chr1	35079033	35079701				chr1	11846161	11846575
chr1	35452943	35453294				chr1	11850138	11850590
chr1	35564729	35565083				chr1	11876298	11876636
chr1	35915597	35916360				chr1	12124689	12125112
chr1	35935569	35937119				chr1	12208409	12209123
chr1	36988416	36989060				chr1	12765797	12766094
chr1	38047845	38048043				chr1	14179718	14180076
chr1	38248924	38249369				chr1	14184343	14184638
chr1	38258084	38258877				chr1	14263007	14263560
chr1	38361191	38362492				chr1	14266128	14266657
chr1	38370160	38371802				chr1	14291959	14292642
chr1	38417997	38419064				chr1	14301317	14301854
chr1	38497008	38497616				chr1	14576819	14577614
chr1	39214133	39214699				chr1	14725561	14726582
chr1	39410931	39411158				chr1	14875577	14876433
chr1	39897911	39899314				chr1	14926239	14926764
chr1	40212981	40213416				chr1	15139756	15140310
chr1	41342090	41342464				chr1	15193148	15193453
chr1	41461965	41462697				chr1	15328881	15329226
chr1	41486219	41487333				chr1	15340482	15340953
chr1	41955234	41956086				chr1	15500324	15501069
chr1	42177306	42177929				chr1	15591979	15592795
chr1	42322473	42322840				chr1	15712142	15712634
chr1	42340046	42340463				chr1	15833454	15834874
chr1	43147339	43148180				chr1	16117765	16118183
chr1	43243982	43244188				chr1	16248433	16249079
chr1	43382134	43382663				chr1	16627570	16627841
chr1	43390016	43390506				chr1	16644286	16644530
chr1	43463580	43463776				chr1	16645635	16645943
chr1	43789422	43789642				chr1	16693727	16693973
chr1	43933690	43933843				chr1	16710846	16711402
chr1	44239349	44240257				chr1	16891034	16891541
chr1	44673632	44674759				chr1	17117481	17117835
chr1	45586542	45586654				chr1	17241109	17241325
chr1	46340354	46340704				chr1	17563365	17564151
chr1	47659159	47659903				chr1	17644804	17645807
chr1	47725137	47725275				chr1	17662962	17663234
chr1	47760717	47761006				chr1	17707825	17708313
chr1	48471583	48472177				chr1	17777963	17778236
chr1	48654680	48655213				chr1	18009124	18010017
chr1	50196945	50197776				chr1	18012703	18013558
chr1	50246173	50246435				chr1	18015848	18015991
chr1	50280094	50280186				chr1	18072033	18072783
chr1	50611138	50612413				chr1	18077958	18079132
chr1	50658335	50659141				chr1	18174051	18174280
chr1	50967972	50968365				chr1	18191409	18192173
chr1	50968636	50968941				chr1	18198311	18198808
chr1	52351025	52351607				chr1	18211628	18212137
chr1	52954879	52956116				chr1	18225177	18225930
chr1	53870898	53872253				chr1	18229683	18230227
chr1	54256479	54256909				chr1	18249659	18250014
chr1	54715516	54716464				chr1	18282992	18283476
chr1	55265103	55265625				chr1	18284666	18285077
chr1	55508713	55509104				chr1	18352306	18353291
chr1	55584573	55585800				chr1	18468228	18468999
chr1	55886247	55887642				chr1	18541901	18542743
chr1	56188715	56189361				chr1	18562438	18563132
chr1	56191395	56192095				chr1	18584647	18585192
chr1	56204057	56204754				chr1	18609535	18610066
chr1	56228852	56229581				chr1	18631532	18631792
chr1	56527752	56528529				chr1	18693665	18694104
chr1	56548319	56549300				chr1	18710340	18710974
chr1	56550046	56550656				chr1	18795585	18796056
chr1	56551376	56552124				chr1	18884052	18884397
chr1	56555368	56556049				chr1	18902753	18903614
chr1	56562939	56563454				chr1	19401619	19402819
chr1	56807903	56809136				chr1	19433147	19433607
chr1	56850153	56851030				chr1	19596368	19597147
chr1	57064775	57065142				chr1	19650826	19651592
chr1	57084417	57085940				chr1	19715362	19715952
chr1	57104880	57106361				chr1	19730633	19731374
chr1	57437976	57438302				chr1	19737496	19737829
chr1	57494590	57495079				chr1	19772202	19772334
chr1	58031445	58031971				chr1	19882744	19883594
chr1	58862844	58863467				chr1	20037459	20037789
chr1	58874508	58875516				chr1	20187029	20187602
chr1	59156848	59157374				chr1	20194092	20194535
chr1	59445882	59447218				chr1	20282056	20283026
chr1	59641620	59642144				chr1	20325807	20326428
chr1	60867895	60868361				chr1	20339578	20340356
chr1	61077712	61078379				chr1	20608866	20609076
chr1	61079183	61080198				chr1	21277518	21278466
chr1	61110666	61112194				chr1	21308675	21309502
chr1	61131861	61132621				chr1	21511147	21511745
chr1	61132799	61133579				chr1	21520930	21521226
chr1	61136119	61137028				chr1	21568346	21568735
chr1	61185675	61185776				chr1	21572280	21572602
chr1	61221091	61222551				chr1	21624754	21625380
chr1	61997355	61997950				chr1	21645443	21645961
chr1	62286134	62287186				chr1	21910420	21911104
chr1	62690435	62690638				chr1	21913632	21914118
chr1	63010448	63011739				chr1	22139696	22140621
chr1	63198878	63199262				chr1	22154729	22155307
chr1	63987620	63988305				chr1	22184921	22185539
chr1	64282196	64282728				chr1	22228511	22228715
chr1	64417482	64417938				chr1	22341733	22342272
chr1	64493821	64494274				chr1	22349170	22350782
chr1	64502375	64504076				chr1	22475445	22475498
chr1	64523568	64524586				chr1	22516655	22517520
chr1	64539892	64540953				chr1	22575286	22576141
chr1	64581151	64581687				chr1	22670371	22670999
chr1	64632903	64633586				chr1	22708230	22708628
chr1	64664330	64664959				chr1	22761042	22761493
chr1	65167370	65168227				chr1	22808955	22809570
chr1	65964947	65965858				chr1	22825567	22825996
chr1	65991873	65992390				chr1	22991424	22991645
chr1	66090834	66092001				chr1	23091584	23091855
chr1	66123598	66124046				chr1	23169555	23169948
chr1	66168991	66170017				chr1	23184713	23184952
chr1	66197758	66198182				chr1	23417538	23417879
chr1	66207465	66208178				chr1	23446681	23447155
chr1	66266933	66268275				chr1	23545076	23545574
chr1	66331619	66332696				chr1	23598367	23598737
chr1	66533128	66533728				chr1	23691287	23691916
chr1	67764947	67767046				chr1	23954864	23955708
chr1	68016402	68017031				chr1	24216046	24216960
chr1	68217030	68217807				chr1	24341337	24341627
chr1	72623288	72623694				chr1	24364936	24365287
chr1	72847692	72848019				chr1	24679703	24680006
chr1	74357387	74358335				chr1	24850269	24850740
chr1	74504752	74505505				chr1	24912322	24912730
chr1	74505859	74507098				chr1	25198619	25199070
chr1	74540782	74541933				chr1	25239517	25240371
chr1	75075153	75075582				chr1	25388653	25388984
chr1	75083304	75083559				chr1	25615671	25616685
chr1	75245642	75245937				chr1	25714944	25715291
chr1	75338804	75339454				chr1	25754599	25755220
chr1	75421419	75421774				chr1	25758487	25758810
chr1	75507053	75507320				chr1	25759077	25759314
chr1	76865855	76866222				chr1	25895437	25895731
chr1	77103385	77103988				chr1	25952736	25953541
chr1	78003946	78004536				chr1	25961470	25961712
chr1	78144975	78145306				chr1	26006685	26007122
chr1	78491739	78492042				chr1	26016360	26017004
chr1	78620063	78620469				chr1	26021603	26021997
chr1	78648981	78650055				chr1	26029927	26030177
chr1	80285044	80285480				chr1	26220208	26220549
chr1	80536330	80536863				chr1	26302317	26302654
chr1	81431186	81432719				chr1	26360429	26360918
chr1	81446320	81446651				chr1	26446895	26447176
chr1	81574490	81574957				chr1	26550960	26551503
chr1	81670215	81670770				chr1	26723208	26724141
chr1	81848432	81849851				chr1	26787232	26787502
chr1	81885425	81886002				chr1	26825633	26826802
chr1	82048536	82049045				chr1	26862208	26862817
chr1	82565033	82566573				chr1	27038242	27038614
chr1	83515981	83516782				chr1	27057522	27058513
chr1	83616900	83617520				chr1	27070667	27071155
chr1	84525845	84526397				chr1	27136550	27137494
chr1	84719301	84721646				chr1	27284615	27285140
chr1	84773436	84773840				chr1	27299602	27299889
chr1	85315541	85317087				chr1	27307350	27307676
chr1	85343574	85344522				chr1	27464980	27465777
chr1	85375950	85376067				chr1	27496619	27497101
chr1	86861167	86861706				chr1	27521905	27522489
chr1	86863035	86863716				chr1	27526876	27527341
chr1	87154781	87155619				chr1	27937141	27937546
chr1	87226256	87226871				chr1	28371560	28371816
chr1	87329496	87331525				chr1	28830481	28831203
chr1	87332697	87335274				chr1	28873606	28873998
chr1	87335659	87336136				chr1	29050108	29050717
chr1	87336434	87337272				chr1	29216190	29216856
chr1	87355996	87357181				chr1	29457927	29458682
chr1	87428113	87429740				chr1	29519569	29520505
chr1	87559868	87560940				chr1	29572279	29572736
chr1	87599544	87600843				chr1	29584723	29585061
chr1	87819667	87821542				chr1	29591483	29591687
chr1	88685065	88685438				chr1	29634954	29635216
chr1	89254472	89255593				chr1	29648982	29649418
chr1	89632151	89632761				chr1	29677297	29677576
chr1	89985826	89986569				chr1	29693153	29693441
chr1	90074751	90075684				chr1	29695809	29696595
chr1	90285122	90285671				chr1	29743470	29743942
chr1	90567646	90568332				chr1	29982416	29982680
chr1	91139239	91139945				chr1	30034547	30034773
chr1	92962286	92962647				chr1	30085610	30085923
chr1	93443555	93443837				chr1	30089026	30089510
chr1	93845451	93845867				chr1	30276982	30277279
chr1	94417131	94418191				chr1	30677835	30678146
chr1	94866265	94867074				chr1	31166130	31166632
chr1	95281591	95282461				chr1	31233690	31233991
chr1	95582869	95583347				chr1	31243519	31243974
chr1	96519771	96521375				chr1	31315650	31316157
chr1	97145062	97146367				chr1	31376808	31377175
chr1	97160684	97161303				chr1	31440787	31440944
chr1	97514422	97515099				chr1	31483343	31484210
chr1	98132989	98133730				chr1	31666198	31667193
chr1	98353076	98354016				chr1	31672869	31673360
chr1	98387914	98388299				chr1	31674761	31675113
chr1	99157182	99157489				chr1	31746095	31747053
chr1	100163805	100164533				chr1	31749065	31749700
chr1	100187466	100188516				chr1	31758563	31759513
chr1	100188700	100189197				chr1	31829641	31829864
chr1	100400380	100400792				chr1	31897329	31898076
chr1	100528943	100529757				chr1	31938822	31938869
chr1	100735179	100736309				chr1	31952907	31953099
chr1	101003485	101004361				chr1	32135715	32136072
chr1	101024355	101025389				chr1	32200545	32201199
chr1	101043806	101044081				chr1	32241395	32241862
chr1	101068942	101069740				chr1	32709104	32709493
chr1	101219328	101219752				chr1	32731331	32731611
chr1	101235146	101236787				chr1	32878189	32878484
chr1	101250335	101251416				chr1	33229018	33229360
chr1	101309609	101309867				chr1	33336695	33336986
chr1	101928018	101928535				chr1	33346179	33347944
chr1	101928693	101929354				chr1	33379882	33380085
chr1	101964577	101965865				chr1	33428615	33428992
chr1	101996767	101997400				chr1	33578514	33579451
chr1	103125698	103126149				chr1	33612825	33613175
chr1	104132351	104133008				chr1	33641254	33641452
chr1	107867296	107868149				chr1	33661716	33662295
chr1	109040794	109041568				chr1	33701008	33701886
chr1	109229393	109230201				chr1	33874662	33874922
chr1	109230966	109231523				chr1	33973130	33973351
chr1	109667631	109668173				chr1	33985274	33985591
chr1	109791678	109792787				chr1	34712035	34712474
chr1	110581635	110582217				chr1	34763555	34763880
chr1	110671697	110672959				chr1	34853488	34853738
chr1	112705105	112705356				chr1	35566317	35566976
chr1	112840653	112841208				chr1	35622602	35623156
chr1	112880809	112881191				chr1	35707835	35709068
chr1	113042548	113042856				chr1	36365062	36365660
chr1	113758029	113758278				chr1	36366031	36366703
chr1	113758386	113758772				chr1	36367132	36367525
chr1	114149149	114149617				chr1	36383335	36383567
chr1	115706634	115707096				chr1	36658507	36659223
chr1	115976111	115976503				chr1	36693228	36693703
chr1	116311772	116312017				chr1	36696557	36696999
chr1	116809880	116810699				chr1	36709398	36710089
chr1	116833625	116834158				chr1	36710132	36711395
chr1	116915278	116916428				chr1	36807307	36807604
chr1	116949664	116949964				chr1	36847755	36848477
chr1	116950636	116951574				chr1	36857517	36858113
chr1	116952124	116953311				chr1	36865128	36865430
chr1	116953898	116955608				chr1	36971697	36972234
chr1	117270362	117271021				chr1	36984498	36984758
chr1	118928968	118929219				chr1	37047371	37047925
chr1	119713149	119713801				chr1	37055732	37056092
chr1	145662585	145662810				chr1	37234334	37235739
chr1	145957200	145957748				chr1	37303320	37304196
chr1	146034964	146036430				chr1	37393115	37393906
chr1	147225216	147226096				chr1	37436038	37436294
chr1	147413100	147413473				chr1	37487442	37487628
chr1	148402240	148402645				chr1	37555286	37555462
chr1	149848022	149849818				chr1	37595658	37595771
chr1	150183987	150184410				chr1	37724724	37724971
chr1	150567206	150568736				chr1	37760498	37760945
chr1	151198056	151199388				chr1	38240943	38241298
chr1	151251617	151251942				chr1	38565016	38566102
chr1	151474619	151475092				chr1	38570297	38570563
chr1	153727683	153728766				chr1	38611377	38612085
chr1	153821450	153821639				chr1	38685518	38687134
chr1	153899506	153899977				chr1	39048603	39048904
chr1	154158449	154159059				chr1	39110485	39111143
chr1	154183058	154183896				chr1	39720085	39720501
chr1	154558262	154559289				chr1	39841460	39842339
chr1	154726791	154727786				chr1	39862799	39863231
chr1	154744651	154745387				chr1	39919553	39919861
chr1	154869249	154869735				chr1	40338706	40339136
chr1	154896587	154897009				chr1	40374814	40374993
chr1	154940366	154940946				chr1	40592245	40592448
chr1	154955131	154956568				chr1	41073233	41073497
chr1	154974303	154975336				chr1	41215590	41216233
chr1	155226409	155227215				chr1	41238408	41239401
chr1	155322633	155322862				chr1	41367891	41368623
chr1	155392953	155393658				chr1	41368794	41369187
chr1	155695301	155696588				chr1	41465042	41465466
chr1	155715493	155716181				chr1	41482800	41483794
chr1	155871136	155873003				chr1	41715036	41715701
chr1	156657332	156657728				chr1	41918305	41919287
chr1	156660009	156660317				chr1	42046684	42046938
chr1	156673761	156674439				chr1	42348457	42348780
chr1	157074303	157074507				chr1	42394185	42394417
chr1	157138290	157139360				chr1	42418951	42419976
chr1	158013482	158014830				chr1	42420106	42421765
chr1	158998441	158998961				chr1	42816245	42816706
chr1	159177385	159177727				chr1	42846960	42847066
chr1	159780310	159781389				chr1	43061323	43061620
chr1	159854094	159854415				chr1	43074442	43074864
chr1	160117706	160118309				chr1	43291838	43292635
chr1	160169440	160169820				chr1	43453771	43454791
chr1	160189514	160189986				chr1	43520422	43520572
chr1	160410281	160412250				chr1	43731975	43732706
chr1	160675681	160675807				chr1	43807550	43808075
chr1	160722658	160723535				chr1	43853057	43853339
chr1	162071300	162072229				chr1	44020097	44020440
chr1	163399668	163400388				chr1	44221633	44221987
chr1	163999074	163999576				chr1	44251820	44252757
chr1	164040027	164041058				chr1	44341607	44341790
chr1	164611828	164612158				chr1	44453061	44453158
chr1	164618375	164619603				chr1	44504207	44504549
chr1	164635350	164637258				chr1	44603571	44603813
chr1	164801739	164802527				chr1	44635895	44636825
chr1	165597622	165598965				chr1	44650286	44650984
chr1	165696524	165696967				chr1	44672095	44672524
chr1	166418737	166419245				chr1	44801492	44802671
chr1	168918640	168919381				chr1	44884742	44884956
chr1	169998872	170000365				chr1	44945779	44946541
chr1	170698892	170699454				chr1	44947431	44948045
chr1	171909580	171910119				chr1	45291213	45291635
chr1	172168292	172168679				chr1	45340275	45340588
chr1	172360340	172361049				chr1	45750117	45750461
chr1	173430514	173431457				chr1	45863294	45863841
chr1	173506880	173508041				chr1	46179259	46180338
chr1	173530991	173531676				chr1	46286101	46286650
chr1	173800301	173800713				chr1	46339979	46340317
chr1	174022276	174022560				chr1	46537919	46538339
chr1	175129616	175130630				chr1	46553122	46553376
chr1	175562822	175564119				chr1	46558175	46558584
chr1	175564304	175564835				chr1	46604123	46604483
chr1	175674851	175675549				chr1	46797760	46798050
chr1	175701510	175702285				chr1	46813965	46814506
chr1	175885187	175885842				chr1	47321694	47321981
chr1	176899369	176899592				chr1	47433860	47433999
chr1	177310675	177311856				chr1	47533319	47534106
chr1	178261686	178262927				chr1	47650051	47650525
chr1	178460884	178461350				chr1	47696554	47696985
chr1	178870778	178871662				chr1	47871388	47871730
chr1	179175274	179176007				chr1	48024751	48025314
chr1	180592784	180593812				chr1	48203449	48203588
chr1	180594295	180595330				chr1	48526115	48526653
chr1	180842041	180842313				chr1	48528455	48529346
chr1	180842631	180843348				chr1	48556140	48556861
chr1	181248160	181249115				chr1	48630234	48630529
chr1	181258887	181259711				chr1	48947952	48948950
chr1	181532027	181532521				chr1	49016440	49017039
chr1	182317729	182318799				chr1	50047928	50048284
chr1	182786786	182787099				chr1	50107922	50108464
chr1	182942206	182943031				chr1	50108542	50109137
chr1	182972366	182973707				chr1	50111236	50112810
chr1	182986935	182987619				chr1	50214403	50214959
chr1	183026001	183027757				chr1	50249850	50250177
chr1	183310986	183312049				chr1	50262001	50262285
chr1	183388534	183389433				chr1	50262523	50262877
chr1	184218182	184219639				chr1	50272527	50273309
chr1	184686180	184686973				chr1	50402598	50402856
chr1	187122432	187123791				chr1	50620730	50620998
chr1	192538475	192540102				chr1	50651294	50652398
chr1	193105072	193105622				chr1	51235105	51235949
chr1	193349102	193350417				chr1	51423459	51423804
chr1	193846870	193848058				chr1	52056006	52056413
chr1	193855902	193856589				chr1	52142662	52143605
chr1	197283924	197285036				chr1	52404454	52404709
chr1	197304283	197305029				chr1	52602044	52602591
chr1	197305923	197307865				chr1	52698117	52698587
chr1	197442070	197442763				chr1	52844855	52845183
chr1	197529857	197530351				chr1	53219780	53220759
chr1	198937285	198937886				chr1	53281177	53281446
chr1	200081555	200082180				chr1	53306086	53306634
chr1	200224404	200224780				chr1	53311925	53312235
chr1	200362495	200362727				chr1	53462838	53463204
chr1	200468213	200468626				chr1	53474807	53475143
chr1	200691485	200692003				chr1	53535971	53536310
chr1	201751698	201753152				chr1	53536673	53537464
chr1	201954810	201955576				chr1	53573941	53574083
chr1	202571881	202571963				chr1	53577751	53577969
chr1	202843259	202843584				chr1	53628798	53629619
chr1	203325161	203326207				chr1	53889356	53890253
chr1	203619144	203619661				chr1	54199982	54200263
chr1	203649714	203650641				chr1	54272456	54273193
chr1	203871134	203871381				chr1	54284513	54284830
chr1	204108668	204109383				chr1	54300483	54300885
chr1	204515725	204516699				chr1	54309784	54310660
chr1	204637867	204638314				chr1	54314812	54315181
chr1	205226826	205227993				chr1	54324073	54324610
chr1	205300848	205301226				chr1	54325765	54326257
chr1	205359955	205360905				chr1	54327157	54327644
chr1	205372836	205373644				chr1	54516920	54517777
chr1	205459029	205459247				chr1	54583854	54584061
chr1	205488056	205488509				chr1	54706777	54706971
chr1	206037210	206038569				chr1	54975146	54975660
chr1	208137060	208137834				chr1	55050452	55050651
chr1	208553569	208554604				chr1	56119412	56119744
chr1	208627785	208628411				chr1	56374114	56374878
chr1	208827954	208828987				chr1	56376195	56376832
chr1	209516476	209517701				chr1	56578326	56578653
chr1	209845349	209846068				chr1	56931232	56931573
chr1	209875460	209876055				chr1	56938739	56939005
chr1	210071430	210072646				chr1	57000481	57000787
chr1	210132726	210132840				chr1	57250127	57250510
chr1	210234642	210234972				chr1	57344201	57345196
chr1	210237098	210237780				chr1	57405465	57405747
chr1	210329075	210329795				chr1	57820489	57820918
chr1	210457601	210457908				chr1	57854306	57854802
chr1	210917402	210918155				chr1	57907977	57909157
chr1	211576697	211577709				chr1	57934819	57935210
chr1	211675576	211675926				chr1	58430297	58431796
chr1	215887141	215888354				chr1	58709497	58710246
chr1	216182465	216183357				chr1	58726840	58727955
chr1	216910185	216910904				chr1	58782317	58782527
chr1	217546176	217546996				chr1	59195979	59196283
chr1	218339373	218339496				chr1	59971786	59972758
chr1	218474346	218475129				chr1	60031000	60031435
chr1	218572107	218572752				chr1	60052629	60053349
chr1	218925655	218926013				chr1	60148771	60149860
chr1	218926124	218927021				chr1	60234410	60235984
chr1	219174582	219175127				chr1	60367546	60367895
chr1	219358916	219359823				chr1	60503025	60503851
chr1	219555354	219556899				chr1	60564816	60565320
chr1	220218760	220219103				chr1	60886350	60887241
chr1	220253843	220254851				chr1	60887820	60888758
chr1	220271784	220273419				chr1	60890783	60891461
chr1	220273739	220274697				chr1	60893959	60894774
chr1	220372081	220372355				chr1	60903480	60903973
chr1	220527878	220529962				chr1	60911762	60912735
chr1	220680161	220680528				chr1	60925173	60925607
chr1	221741360	221742830				chr1	60934968	60935694
chr1	222071394	222071948				chr1	60952642	60953273
chr1	223129813	223130181				chr1	61011272	61011767
chr1	224287624	224288043				chr1	61076903	61077577
chr1	224513799	224514505				chr1	61123457	61123909
chr1	224698000	224698499				chr1	61226153	61227407
chr1	225319082	225319232				chr1	61335074	61335508
chr1	225630891	225631343				chr1	61558118	61558404
chr1	225777509	225778112				chr1	61569089	61569225
chr1	226551518	226551696				chr1	61585644	61585957
chr1	226697177	226697651				chr1	61616396	61616905
chr1	228647507	228648450				chr1	61621467	61621755
chr1	229250939	229251618				chr1	61680182	61681038
chr1	229792053	229792302				chr1	61878902	61879314
chr1	230426525	230426801				chr1	62781509	62782066
chr1	231161947	231162521				chr1	62876009	62876815
chr1	231192948	231193325				chr1	62904508	62905075
chr1	232016180	232016959				chr1	62999965	63000604
chr1	232029167	232029773				chr1	63122139	63122505
chr1	232507493	232508236				chr1	63238842	63239070
chr1	232555468	232556024				chr1	63247936	63248593
chr1	232562950	232563395				chr1	63758486	63758961
chr1	232614137	232614588				chr1	63773621	63774137
chr1	232615322	232615606				chr1	63848932	63849486
chr1	232620684	232621840				chr1	63975401	63975988
chr1	233019774	233020737				chr1	63976117	63977018
chr1	233037783	233038793				chr1	64132159	64132531
chr1	233235006	233235383				chr1	64197710	64197968
chr1	234281517	234282331				chr1	64737865	64738151
chr1	234485044	234485472				chr1	64848194	64848550
chr1	234499150	234499522				chr1	64848776	64849354
chr1	234522496	234523884				chr1	65170533	65170671
chr1	234588063	234588666				chr1	65175344	65175708
chr1	234599236	234600075				chr1	65309878	65310565
chr1	234610279	234610573				chr1	66360032	66360663
chr1	234611577	234613246				chr1	66546147	66546524
chr1	234987342	234987737				chr1	66941503	66941736
chr1	235083720	235083976				chr1	67646084	67647398
chr1	235367611	235367829				chr1	67674223	67674806
chr1	235646669	235647215				chr1	67850425	67850949
chr1	238439000	238440142				chr1	68129211	68130165
chr1	238458833	238459372				chr1	68149989	68150273
chr1	238469232	238469943				chr1	68291368	68291884
chr1	239682104	239682537				chr1	68744994	68745827
chr1	239807445	239807707				chr1	68752960	68753434
chr1	241216843	241218165				chr1	69245821	69246446
chr1	241266059	241266603				chr1	69248404	69248817
chr1	241417054	241417989				chr1	69263843	69264643
chr1	241834515	241835140				chr1	69294371	69294606
chr1	243316079	243316817				chr1	69569277	69570265
chr1	243738012	243738771				chr1	69824924	69825246
chr1	244011177	244011726				chr1	70809028	70809473
chr1	244011875	244012500				chr1	70810045	70810966
chr1	244294551	244295175				chr1	70973793	70974365
chr1	244654172	244655374				chr1	71350045	71350613
chr1	245307025	245307613				chr1	71634056	71634273
chr1	246863847	246864268				chr1	71804183	71804492
chr1	247342536	247343232				chr1	72255662	72256442
chr1	247647014	247648557				chr1	72678668	72679208
chr1	248905838	248906341				chr1	73812380	73814021
chr2	20235	20660				chr1	73832268	73833020
chr2	586786	587079				chr1	74673335	74673660
chr2	625491	626222				chr1	74946499	74947402
chr2	932461	933430				chr1	75746174	75746798
chr2	1641428	1641845				chr1	76127226	76127444
chr2	2623540	2624311				chr1	76281200	76281691
chr2	3265357	3266332				chr1	76543531	76544033
chr2	3288417	3289572				chr1	77350236	77351022
chr2	3302894	3304112				chr1	77387960	77388454
chr2	3476693	3477167				chr1	78152734	78153098
chr2	4077020	4077461				chr1	78840232	78840898
chr2	4903449	4904318				chr1	79136728	79137277
chr2	5387258	5388486				chr1	79373829	79374305
chr2	5548950	5549751				chr1	80305545	80305961
chr2	5725821	5727100				chr1	80426153	80426766
chr2	6112781	6114501				chr1	81330607	81331417
chr2	6827795	6828629				chr1	81477698	81479207
chr2	7573054	7573904				chr1	81699913	81700403
chr2	8239416	8240365				chr1	81883057	81883876
chr2	8242324	8243270				chr1	81949542	81949718
chr2	8477796	8478061				chr1	82004909	82005374
chr2	8641240	8642318				chr1	82485404	82485980
chr2	8680777	8681518				chr1	82845247	82845992
chr2	8761592	8761992				chr1	82893450	82895584
chr2	9674763	9676102				chr1	82923877	82924454
chr2	9728654	9728956				chr1	82994587	82995631
chr2	9897072	9898136				chr1	83246444	83247494
chr2	10614482	10615375				chr1	83691847	83692859
chr2	10834170	10834822				chr1	83735726	83736307
chr2	11003741	11004875				chr1	83827863	83828142
chr2	11155366	11155901				chr1	83839575	83840548
chr2	11326509	11327304				chr1	83846227	83847651
chr2	11348854	11350084				chr1	84241646	84241934
chr2	11829359	11831176				chr1	84715586	84716408
chr2	11957957	11958341				chr1	84759011	84759577
chr2	12257460	12258051				chr1	84904231	84904488
chr2	16013321	16014015				chr1	85259319	85259931
chr2	16138499	16139952				chr1	86175857	86176309
chr2	16166568	16167129				chr1	86318279	86318580
chr2	16215838	16217896				chr1	86424643	86425078
chr2	16258423	16258857				chr1	86436108	86436357
chr2	16330468	16330852				chr1	87025124	87025484
chr2	16406218	16408613				chr1	87189374	87189558
chr2	16425532	16426278				chr1	87196147	87196620
chr2	16608476	16608848				chr1	87213324	87213586
chr2	16656091	16656557				chr1	87332029	87332408
chr2	17148374	17148534				chr1	87409028	87409234
chr2	17309824	17310006				chr1	88908363	88908789
chr2	18299904	18300164				chr1	90122210	90122944
chr2	18432886	18433453				chr1	90198498	90199370
chr2	19347723	19347855				chr1	90206606	90207449
chr2	19731136	19731308				chr1	90357961	90358664
chr2	19900691	19901841				chr1	90381532	90381995
chr2	20370922	20371941				chr1	90486908	90487397
chr2	20487410	20488063				chr1	90732013	90732888
chr2	20516794	20517320				chr1	90798459	90799898
chr2	20549416	20550302				chr1	90833327	90834257
chr2	23092594	23093032				chr1	90834650	90835494
chr2	23146130	23146615				chr1	90945337	90945901
chr2	23243219	23243735				chr1	92168424	92169145
chr2	23493922	23494617				chr1	92259978	92260269
chr2	23595749	23596105				chr1	92863827	92864761
chr2	23824706	23825000				chr1	92966419	92966671
chr2	24026052	24026918				chr1	93552518	93553198
chr2	24121547	24121874				chr1	93567101	93567798
chr2	24124024	24124859				chr1	93614448	93615075
chr2	24459181	24459977				chr1	93664720	93664897
chr2	24578035	24578556				chr1	93972033	93972319
chr2	24743848	24744606				chr1	94095274	94095646
chr2	25089571	25090160				chr1	94390556	94391039
chr2	25587333	25588511				chr1	94960917	94961168
chr2	26384041	26384528				chr1	95325271	95325500
chr2	26507092	26507685				chr1	95387370	95388414
chr2	26907710	26908495				chr1	95604326	95604954
chr2	28263576	28264081				chr1	95653441	95653946
chr2	29281182	29282437				chr1	95660681	95661014
chr2	29414117	29415201				chr1	95829329	95830237
chr2	29420507	29420952				chr1	96104482	96106135
chr2	29895126	29895541				chr1	96688625	96689037
chr2	30146796	30147055				chr1	97064449	97064855
chr2	32356900	32357348				chr1	98021125	98021869
chr2	32874908	32875627				chr1	99004077	99004792
chr2	32882707	32883690				chr1	99469315	99469968
chr2	33308060	33308328				chr1	99489617	99490433
chr2	33912997	33913517				chr1	99548973	99549190
chr2	35298356	35299403				chr1	99943296	99943395
chr2	35744017	35744642				chr1	100538022	100538695
chr2	37337253	37338962				chr1	101154460	101156110
chr2	37543958	37544698				chr1	101706435	101706772
chr2	37773578	37774521				chr1	101996009	101996640
chr2	38598655	38600276				chr1	103949792	103950302
chr2	38784328	38784844				chr1	103999071	104000581
chr2	39542616	39543032				chr1	104709409	104709684
chr2	39665100	39665625				chr1	106958166	106958955
chr2	41413369	41414314				chr1	106968842	106970944
chr2	42906236	42907207				chr1	107439080	107440316
chr2	43221651	43222389				chr1	107481998	107482249
chr2	43369851	43370959				chr1	107692624	107693179
chr2	43884484	43885225				chr1	108748443	108748773
chr2	43933686	43934989				chr1	109001882	109002404
chr2	44267813	44268701				chr1	109126820	109127148
chr2	44449970	44450665				chr1	109133663	109134128
chr2	44706151	44707131				chr1	109242530	109242892
chr2	44708370	44708743				chr1	109285013	109285593
chr2	45510453	45511091				chr1	109291175	109291526
chr2	46461509	46461652				chr1	109364494	109365005
chr2	46490659	46491500				chr1	109385554	109385754
chr2	46615856	46618033				chr1	109530276	109530646
chr2	46847125	46847612				chr1	109535983	109536872
chr2	47373523	47374084				chr1	109621471	109621807
chr2	48049718	48050784				chr1	109970443	109970982
chr2	48279214	48279903				chr1	110136898	110137414
chr2	48585671	48586990				chr1	110203054	110203419
chr2	48719629	48720467				chr1	110212068	110212463
chr2	48728644	48729505				chr1	110282089	110282769
chr2	50149901	50150437				chr1	110425311	110425750
chr2	50168939	50169449				chr1	110540664	110541348
chr2	50830223	50830968				chr1	110593854	110594128
chr2	50909530	50910531				chr1	110668731	110668940
chr2	50948369	50949066				chr1	110750463	110750864
chr2	50992493	50992789				chr1	110780927	110781374
chr2	52311912	52312958				chr1	110783392	110783524
chr2	53575191	53576265				chr1	111252857	111253057
chr2	53987579	53987997				chr1	111494774	111495131
chr2	54947744	54948177				chr1	111735338	111736823
chr2	55153759	55154149				chr1	111817794	111818248
chr2	55156024	55156940				chr1	111832963	111833161
chr2	55269174	55269437				chr1	111856617	111857328
chr2	55618497	55619274				chr1	111876514	111877079
chr2	56684101	56684995				chr1	111958705	111959224
chr2	58539687	58541111				chr1	112030488	112031034
chr2	58583215	58584036				chr1	112501866	112502553
chr2	58951522	58952982				chr1	112955570	112956277
chr2	59935759	59936253				chr1	113763563	113764032
chr2	59988409	59989310				chr1	113912726	113913328
chr2	60125407	60126335				chr1	114154030	114154738
chr2	60273303	60273861				chr1	114223990	114224751
chr2	60422710	60423459				chr1	114328368	114328818
chr2	62050114	62051748				chr1	114352314	114352718
chr2	62588635	62589423				chr1	114353445	114353581
chr2	62968592	62969420				chr1	114581362	114581930
chr2	63013365	63013770				chr1	114716234	114717117
chr2	63034494	63036129				chr1	115841041	115842230
chr2	63848688	63850591				chr1	115924688	115925566
chr2	64258557	64260137				chr1	115943542	115943788
chr2	64264725	64265155				chr1	115969058	115969745
chr2	64328275	64329149				chr1	116499019	116499307
chr2	64452984	64453421				chr1	116671454	116672262
chr2	64461692	64462335				chr1	116674117	116674719
chr2	64644052	64645440				chr1	116819964	116821000
chr2	64880243	64880982				chr1	116911267	116911788
chr2	64947584	64948567				chr1	117082623	117084187
chr2	64952146	64952405				chr1	117149678	117149995
chr2	65040561	65040973				chr1	117173448	117174211
chr2	65129017	65130192				chr1	117209036	117209336
chr2	65714555	65715353				chr1	117339833	117340446
chr2	66441293	66441974				chr1	117852578	117853892
chr2	66461499	66462768				chr1	118341461	118341784
chr2	66536993	66537860				chr1	119633438	119634533
chr2	66541531	66542100				chr1	119770952	119771472
chr2	67039679	67040457				chr1	119898659	119898931
chr2	67649295	67650394				chr1	120197301	120197738
chr2	68255701	68257008				chr1	145885799	145886025
chr2	68414679	68415215				chr1	145961513	145962409
chr2	68643424	68643904				chr1	145977588	145977922
chr2	69134262	69135591				chr1	145995414	145996852
chr2	69252822	69254063				chr1	147545170	147545303
chr2	70247160	70247880				chr1	147699838	147700506
chr2	70301757	70302241				chr1	150210056	150210514
chr2	70746045	70746464				chr1	150273082	150273656
chr2	71631453	71631951				chr1	150464495	150464612
chr2	72883454	72883621				chr1	150528949	150529395
chr2	73043983	73044344				chr1	151007933	151008891
chr2	74178734	74179333				chr1	151189716	151190536
chr2	75019478	75020049				chr1	151280967	151281094
chr2	75021552	75022182				chr1	151728546	151729605
chr2	75118752	75119246				chr1	151755310	151755653
chr2	75710567	75711085				chr1	151832604	151832801
chr2	75920871	75921541				chr1	152110342	152110911
chr2	76212122	76212515				chr1	153633832	153634161
chr2	76757177	76757956				chr1	153645744	153646032
chr2	77146768	77148382				chr1	153677772	153678129
chr2	78263231	78264028				chr1	153769001	153769248
chr2	78304723	78305125				chr1	153776108	153776349
chr2	78641540	78642615				chr1	153964307	153964708
chr2	79219368	79219641				chr1	154481089	154481546
chr2	80283512	80284913				chr1	154534361	154534818
chr2	80303514	80304787				chr1	154574804	154575240
chr2	80372516	80373085				chr1	154666026	154666575
chr2	81437452	81437727				chr1	154824446	154824921
chr2	81615025	81615781				chr1	154876160	154876537
chr2	84299880	84300216				chr1	154931010	154931284
chr2	84904455	84905088				chr1	155071519	155072117
chr2	84905494	84906232				chr1	155074985	155075582
chr2	85155576	85156330				chr1	155160264	155160470
chr2	85889118	85889571				chr1	155185872	155186204
chr2	85996568	85997058				chr1	155273375	155273838
chr2	86360460	86361640				chr1	155504355	155504519
chr2	86622713	86623352				chr1	155555931	155556298
chr2	86747569	86748261				chr1	155718829	155719205
chr2	86787935	86788090				chr1	155969160	155969749
chr2	90237943	90238311				chr1	155970963	155971147
chr2	94634673	94634939				chr1	155975382	155976359
chr2	95295844	95296788				chr1	156052660	156053609
chr2	96734847	96735560				chr1	156407468	156407980
chr2	96871014	96871571				chr1	156486955	156487936
chr2	97997896	97998420				chr1	156498284	156498507
chr2	98177598	98178248				chr1	156505170	156505645
chr2	98181382	98181811				chr1	156607959	156608355
chr2	98241614	98242308				chr1	156609193	156609477
chr2	98334383	98334906				chr1	156709818	156710416
chr2	98725633	98726297				chr1	156717378	156717945
chr2	100281516	100282168				chr1	156945753	156946338
chr2	100314040	100314518				chr1	156946468	156946946
chr2	100412215	100413999				chr1	157154152	157154657
chr2	100435159	100435727				chr1	157377330	157377704
chr2	100451170	100451883				chr1	157691102	157691902
chr2	100909771	100910475				chr1	157720917	157721250
chr2	101205425	101205826				chr1	158071080	158071726
chr2	101252093	101252666				chr1	158073952	158074211
chr2	101467407	101467762				chr1	158131438	158131724
chr2	101766313	101766816				chr1	159141618	159142823
chr2	102355600	102356362				chr1	159821583	159822340
chr2	102513071	102514030				chr1	160080826	160081902
chr2	102676412	102677167				chr1	160085681	160086046
chr2	102943566	102944572				chr1	160362343	160362745
chr2	103127207	103127764				chr1	160365273	160365627
chr2	103175936	103176769				chr1	160367931	160368907
chr2	103291732	103294012				chr1	160374651	160375249
chr2	103401184	103402230				chr1	160473870	160474102
chr2	103739183	103740120				chr1	160547918	160548464
chr2	103785811	103786814				chr1	160549394	160550139
chr2	103787815	103790103				chr1	161044567	161045511
chr2	103872905	103874374				chr1	161185367	161185685
chr2	104050794	104053478				chr1	161390206	161390789
chr2	104070734	104071550				chr1	161490509	161490999
chr2	104408006	104409317				chr1	161757305	161757435
chr2	104449060	104449721				chr1	162056104	162056329
chr2	104473119	104474530				chr1	162193731	162194257
chr2	104702000	104702905				chr1	162701087	162701364
chr2	104705317	104705887				chr1	162978071	162978860
chr2	104807756	104808476				chr1	163055550	163056656
chr2	104836799	104837627				chr1	163360830	163361437
chr2	104848301	104851285				chr1	163427157	163427750
chr2	105167383	105168013				chr1	163615822	163616313
chr2	107719857	107721495				chr1	163650280	163650894
chr2	109039009	109039222				chr1	163863793	163864298
chr2	109135890	109136281				chr1	163977725	163978229
chr2	109155566	109156066				chr1	164320566	164321123
chr2	109345787	109346446				chr1	164330408	164330819
chr2	109438859	109439400				chr1	164704907	164705230
chr2	109601891	109602425				chr1	164712120	164713036
chr2	112332471	112332473				chr1	164784291	164784621
chr2	114386805	114387501				chr1	164840707	164841393
chr2	114442485	114442797				chr1	164841756	164842073
chr2	114840872	114841009				chr1	165068876	165069339
chr2	114843685	114844783				chr1	165077059	165077454
chr2	115162975	115163595				chr1	165393246	165393727
chr2	115285488	115285964				chr1	165631362	165632174
chr2	115624277	115624847				chr1	165933505	165933785
chr2	115824276	115824730				chr1	165999329	166000037
chr2	116585724	116586605				chr1	166153968	166154718
chr2	117074472	117075095				chr1	166167675	166168048
chr2	117763309	117764658				chr1	166174254	166174391
chr2	118087729	118088735				chr1	166350447	166350827
chr2	118222076	118222242				chr1	166458749	166458951
chr2	118372639	118373696				chr1	166496685	166496966
chr2	119167197	119167354				chr1	167148281	167148875
chr2	120740417	120741034				chr1	167195744	167196782
chr2	120791908	120792702				chr1	167198497	167198991
chr2	120858883	120859502				chr1	167373874	167374253
chr2	120879056	120879493				chr1	167486615	167486827
chr2	121490324	121492124				chr1	167529666	167530018
chr2	122926623	122927793				chr1	167530170	167530727
chr2	122927955	122928401				chr1	167721791	167722082
chr2	125601372	125602787				chr1	167946356	167946520
chr2	129758056	129758532				chr1	168161601	168161920
chr2	130351328	130352003				chr1	168263100	168263353
chr2	132267331	132268939				chr1	169246832	169247107
chr2	132549642	132551232				chr1	169727620	169728111
chr2	132589016	132589839				chr1	169851413	169851786
chr2	132595376	132596254				chr1	171273567	171273797
chr2	132631876	132632565				chr1	171768909	171769655
chr2	132775320	132775687				chr1	172107157	172108320
chr2	133265432	133265666				chr1	173461177	173461443
chr2	133361796	133362428				chr1	173503182	173503651
chr2	133422788	133423429				chr1	173896037	173896731
chr2	133496541	133498154				chr1	174040404	174040849
chr2	133500719	133502020				chr1	174262778	174262992
chr2	133599397	133599766				chr1	175494550	175495321
chr2	133673707	133675009				chr1	175530098	175530664
chr2	133675056	133676179				chr1	175548711	175549124
chr2	134132924	134133665				chr1	175573072	175573993
chr2	135047199	135047840				chr1	175578382	175578905
chr2	135851411	135852467				chr1	175629308	175629655
chr2	135881418	135882487				chr1	175687426	175687988
chr2	136024709	136026259				chr1	175843775	175844269
chr2	136174133	136174722				chr1	176516622	176517614
chr2	136189503	136190314				chr1	177919679	177920223
chr2	136734818	136735518				chr1	178651380	178652175
chr2	137968926	137969315				chr1	178653387	178653752
chr2	139470432	139471182				chr1	178955317	178956163
chr2	141439514	141440241				chr1	179082520	179083465
chr2	141610937	141611213				chr1	179206871	179207587
chr2	141611326	141612317				chr1	179877739	179878300
chr2	144011057	144012389				chr1	180173430	180174020
chr2	144452235	144452823				chr1	180265778	180266142
chr2	144504151	144505195				chr1	180354000	180354359
chr2	144595802	144596180				chr1	180425213	180426398
chr2	144770501	144771708				chr1	180501830	180502389
chr2	144989690	144990138				chr1	180598288	180599781
chr2	145198118	145200815				chr1	180915051	180915292
chr2	145632314	145632878				chr1	180926333	180927171
chr2	145838711	145839414				chr1	180948298	180948555
chr2	147374078	147375278				chr1	180973403	180973701
chr2	147448564	147450744				chr1	181072732	181073211
chr2	147553588	147554511				chr1	181142095	181142770
chr2	147647103	147647530				chr1	181180414	181181111
chr2	147857221	147857792				chr1	181312906	181313410
chr2	148305387	148306015				chr1	181318076	181318584
chr2	148509511	148509839				chr1	181397868	181398250
chr2	148881618	148881842				chr1	181541300	181541825
chr2	148899649	148900823				chr1	181704350	181705031
chr2	148968151	148969302				chr1	181873097	181873400
chr2	149026932	149028175				chr1	182210273	182210834
chr2	149065116	149065619				chr1	182279245	182279535
chr2	150098174	150098773				chr1	182304743	182305001
chr2	150166478	150167441				chr1	182611265	182612277
chr2	150483645	150484867				chr1	182628871	182629664
chr2	150529030	150530435				chr1	182633800	182634096
chr2	150591155	150592037				chr1	182634761	182635151
chr2	152413269	152414026				chr1	182672088	182672642
chr2	152434638	152434978				chr1	182699380	182700088
chr2	152438460	152439423				chr1	183090443	183091117
chr2	152647449	152647923				chr1	183206602	183206987
chr2	153046854	153047573				chr1	183214023	183214964
chr2	154400506	154401381				chr1	183215078	183215398
chr2	155608826	155609718				chr1	183218612	183219159
chr2	155945765	155947703				chr1	183264214	183264619
chr2	156475926	156477089				chr1	183340090	183340532
chr2	156541555	156542543				chr1	183416799	183418678
chr2	156592392	156593564				chr1	183443156	183443310
chr2	157264815	157265773				chr1	183651307	183651772
chr2	157325759	157326693				chr1	183652661	183653825
chr2	157843715	157844194				chr1	183655585	183655967
chr2	157890382	157891500				chr1	183695047	183695523
chr2	157911514	157912118				chr1	183733504	183734510
chr2	157990161	157990553				chr1	183778203	183778316
chr2	158935635	158935863				chr1	183838838	183839368
chr2	159620140	159620669				chr1	183931576	183932250
chr2	160857692	160859912				chr1	184165897	184167250
chr2	161321715	161322541				chr1	184210208	184210391
chr2	161448177	161449357				chr1	184294115	184294398
chr2	161666279	161667225				chr1	184296447	184296815
chr2	161905493	161906626				chr1	184298150	184298823
chr2	162002755	162002934				chr1	184805309	184806072
chr2	162036711	162037400				chr1	184808134	184808332
chr2	162120820	162121385				chr1	184860784	184861482
chr2	162153736	162153885				chr1	185322532	185323272
chr2	162242155	162243671				chr1	185424715	185425961
chr2	162767983	162769525				chr1	187121775	187122173
chr2	162840749	162840965				chr1	188140606	188141765
chr2	163077351	163077893				chr1	188169495	188171436
chr2	163468728	163470069				chr1	188669817	188670055
chr2	163593148	163596112				chr1	190048531	190049795
chr2	163934240	163934994				chr1	190168642	190169049
chr2	164470378	164471174				chr1	192342508	192343357
chr2	164606593	164607068				chr1	192357834	192358389
chr2	165293795	165294178				chr1	192463812	192464128
chr2	165633056	165633911				chr1	193058950	193059723
chr2	165697417	165698620				chr1	194071274	194071670
chr2	167132600	167133467				chr1	194969000	194969314
chr2	167316693	167317364				chr1	195880803	195883036
chr2	167489408	167489704				chr1	196017702	196018802
chr2	168063062	168063589				chr1	197471278	197471799
chr2	168119633	168120000				chr1	197595202	197595590
chr2	168136653	168138782				chr1	197606482	197606826
chr2	168165173	168165764				chr1	197615307	197615407
chr2	168505421	168506645				chr1	197673950	197675678
chr2	168890344	168890646				chr1	197675893	197676215
chr2	168906639	168907606				chr1	197843622	197844242
chr2	169824798	169825081				chr1	197912936	197913702
chr2	170814278	170814387				chr1	198024848	198025761
chr2	171160949	171161471				chr1	198287607	198288578
chr2	171522031	171522568				chr1	198520122	198521238
chr2	171922059	171922978				chr1	198529145	198530613
chr2	172013357	172013854				chr1	198995255	198995675
chr2	172071748	172073621				chr1	199389010	199389411
chr2	172380268	172381367				chr1	200173388	200173443
chr2	172667527	172667912				chr1	200246947	200247830
chr2	172806249	172807596				chr1	200248929	200249319
chr2	172861378	172862529				chr1	200707082	200707573
chr2	173279476	173280695				chr1	200794512	200795005
chr2	173307176	173307679				chr1	200892541	200892970
chr2	173357387	173357885				chr1	201015798	201016811
chr2	173452130	173452912				chr1	201021548	201022143
chr2	173458617	173460331				chr1	201034605	201035120
chr2	173513270	173513687				chr1	201042696	201043522
chr2	173556283	173556760				chr1	201055915	201056340
chr2	173652387	173653590				chr1	201084194	201084979
chr2	173808847	173809038				chr1	201456701	201457814
chr2	174771493	174771854				chr1	201559721	201560303
chr2	174774232	174775392				chr1	201583078	201583500
chr2	174914566	174916127				chr1	201597271	201597782
chr2	174951063	174952132				chr1	201605168	201605692
chr2	175560834	175561506				chr1	201659241	201659935
chr2	175823082	175824156				chr1	201680738	201681780
chr2	175844047	175844500				chr1	201686665	201687030
chr2	176002096	176002520				chr1	201688501	201689107
chr2	176544870	176545884				chr1	201692781	201693518
chr2	177052033	177052798				chr1	201696144	201697467
chr2	177265966	177266518				chr1	201702803	201703248
chr2	177313724	177315849				chr1	202096348	202096622
chr2	179447472	179448177				chr1	202168117	202168442
chr2	179543145	179543934				chr1	202243407	202243650
chr2	181924438	181925357				chr1	202247841	202248391
chr2	181985446	181986078				chr1	202249796	202250106
chr2	182923937	182925515				chr1	202626812	202627342
chr2	183995148	183996399				chr1	202658033	202658653
chr2	184078348	184079189				chr1	202662179	202662324
chr2	184155613	184156043				chr1	202888050	202888733
chr2	184944849	184945932				chr1	202965579	202966556
chr2	186301914	186302708				chr1	203077657	203077941
chr2	186308876	186309352				chr1	203159012	203159398
chr2	186612953	186613478				chr1	203278341	203279141
chr2	186725279	186727573				chr1	203282874	203283359
chr2	186729090	186730023				chr1	203296555	203296905
chr2	187085142	187085803				chr1	203360692	203361115
chr2	188293570	188294201				chr1	203362238	203362893
chr2	191402945	191403889				chr1	203363643	203364398
chr2	191677344	191677819				chr1	203492265	203492467
chr2	191706639	191707324				chr1	203597345	203598041
chr2	192024872	192025630				chr1	203610231	203610370
chr2	192658570	192659162				chr1	203638207	203638589
chr2	194410668	194411527				chr1	203769296	203769964
chr2	194745143	194747023				chr1	204220075	204220260
chr2	196955018	196955644				chr1	204254866	204255630
chr2	197206933	197207510				chr1	204384627	204385247
chr2	197236779	197237446				chr1	204422741	204422910
chr2	197255770	197256817				chr1	204425144	204426245
chr2	198261763	198262359				chr1	204446488	204446820
chr2	199692285	199692992				chr1	204649997	204650423
chr2	199979748	199980499				chr1	204672431	204672754
chr2	200081003	200081884				chr1	204712101	204713132
chr2	200319504	200320222				chr1	204820517	204821398
chr2	200481240	200481832				chr1	204858204	204858755
chr2	201116098	201116578				chr1	204859269	204860304
chr2	201405961	201407196				chr1	204889518	204890185
chr2	201424429	201424748				chr1	204923726	204924829
chr2	201432024	201432732				chr1	204928826	204929940
chr2	201859708	201861284				chr1	204960783	204961479
chr2	201887737	201889213				chr1	204962912	204963480
chr2	201939314	201940515				chr1	204992712	204993390
chr2	202022654	202023362				chr1	205012158	205012853
chr2	202039129	202039963				chr1	205041070	205041685
chr2	202051616	202052238				chr1	205056296	205056772
chr2	202064148	202064501				chr1	205256063	205256506
chr2	202401038	202402120				chr1	205352434	205353060
chr2	203250062	203250702				chr1	205416000	205416709
chr2	203463427	203464175				chr1	205424298	205425556
chr2	203580732	203581316				chr1	205457325	205458349
chr2	203586288	203586987				chr1	205504402	205504967
chr2	203649768	203650063				chr1	205569030	205569214
chr2	203664877	203665403				chr1	205826099	205826569
chr2	203734155	203734872				chr1	206041726	206042076
chr2	204451938	204452858				chr1	206110465	206110724
chr2	204453199	204454640				chr1	206579115	206579737
chr2	204491446	204492066				chr1	206581556	206581929
chr2	204550141	204551133				chr1	206635989	206636933
chr2	204882482	204882697				chr1	206700526	206701486
chr2	205213638	205214259				chr1	207052893	207053965
chr2	205484354	205485402				chr1	207419737	207419959
chr2	205698891	205699380				chr1	207882380	207882796
chr2	205783799	205784334				chr1	207919557	207920489
chr2	206764747	206765418				chr1	207925245	207925595
chr2	206863616	206864259				chr1	207990354	207991171
chr2	207066850	207067377				chr1	207997794	207998208
chr2	207112367	207112881				chr1	208153543	208154107
chr2	207434361	207436068				chr1	208179042	208179994
chr2	207504492	207504963				chr1	208247526	208248025
chr2	207565269	207566066				chr1	208499983	208500674
chr2	207847721	207848087				chr1	208501791	208502421
chr2	207866606	207867349				chr1	208533756	208535155
chr2	207901292	207902716				chr1	208541630	208541986
chr2	207970722	207970914				chr1	208644939	208645064
chr2	208039138	208040067				chr1	208652010	208652565
chr2	208183540	208184693				chr1	208731908	208733246
chr2	208584233	208585399				chr1	208787050	208787783
chr2	209451520	209452035				chr1	208788181	208789194
chr2	209556469	209556847				chr1	208841467	208841897
chr2	209610902	209611236				chr1	208892084	208892903
chr2	209629294	209629960				chr1	208923448	208923604
chr2	209635726	209636642				chr1	209101936	209103564
chr2	209671145	209672241				chr1	209104773	209105177
chr2	209872422	209872951				chr1	209105801	209106901
chr2	209933634	209935027				chr1	209113539	209113843
chr2	210462230	210462724				chr1	209154953	209155986
chr2	211391101	211391591				chr1	209205191	209205445
chr2	211407065	211408872				chr1	209308314	209308750
chr2	212001452	212001713				chr1	209309116	209309490
chr2	212283669	212284607				chr1	209328255	209328895
chr2	212364432	212365111				chr1	209435277	209436351
chr2	212549406	212550222				chr1	209454889	209455691
chr2	212711733	212712290				chr1	209458560	209460153
chr2	212940896	212941238				chr1	209545956	209546319
chr2	212966974	212968257				chr1	209625959	209626348
chr2	213251809	213252599				chr1	209630864	209631486
chr2	213290563	213290850				chr1	209827492	209828447
chr2	213863591	213864316				chr1	209926032	209926836
chr2	216118474	216119602				chr1	210262114	210262325
chr2	217070678	217071129				chr1	210298374	210299040
chr2	218962942	218963145				chr1	210407307	210407566
chr2	219498539	219499297				chr1	210586809	210587136
chr2	219595143	219596080				chr1	210907916	210908547
chr2	219597972	219599161				chr1	210910499	210910978
chr2	219715087	219715676				chr1	211088131	211088395
chr2	219735470	219736223				chr1	211611169	211611627
chr2	219916128	219917481				chr1	211972400	211972632
chr2	219965218	219966072				chr1	212424265	212424506
chr2	220357823	220358224				chr1	212667776	212668392
chr2	220455456	220456266				chr1	212671230	212671883
chr2	220510318	220510927				chr1	212949813	212951171
chr2	221153017	221153941				chr1	213017170	213017528
chr2	221289020	221290351				chr1	213281114	213281881
chr2	221495495	221496629				chr1	213282048	213282272
chr2	221679964	221681174				chr1	213864268	213864729
chr2	221981808	221982711				chr1	213988477	213988780
chr2	222320580	222321486				chr1	214019573	214019870
chr2	222792043	222792411				chr1	214186529	214186906
chr2	224465946	224466812				chr1	215890983	215891476
chr2	226011624	226012672				chr1	215900749	215901356
chr2	226030563	226031581				chr1	216055101	216055394
chr2	226031853	226032930				chr1	216687107	216687980
chr2	226185693	226186385				chr1	216705663	216706070
chr2	226742447	226742781				chr1	217040983	217041341
chr2	226845554	226846333				chr1	217435074	217435667
chr2	226869176	226869718				chr1	217929370	217929751
chr2	227405834	227406737				chr1	218032025	218032235
chr2	229088647	229090077				chr1	218080781	218081198
chr2	229095427	229095824				chr1	218900193	218900646
chr2	229417507	229418647				chr1	219256697	219257051
chr2	229421895	229422653				chr1	219537216	219537528
chr2	229695869	229696354				chr1	219577039	219577702
chr2	229902512	229903672				chr1	220029673	220030071
chr2	230956749	230958553				chr1	220462764	220463021
chr2	231900494	231900800				chr1	220479975	220480302
chr2	232084993	232085443				chr1	220526283	220527689
chr2	232652367	232652773				chr1	220669892	220670084
chr2	233131646	233132537				chr1	220748033	220748971
chr2	234285606	234286016				chr1	220791060	220791602
chr2	234447932	234449003				chr1	220874298	220874674
chr2	234792306	234793384				chr1	220923006	220924189
chr2	235069964	235070676				chr1	220928835	220929423
chr2	235335911	235336426				chr1	221264448	221264761
chr2	235774540	235775303				chr1	221310160	221310615
chr2	235806899	235808005				chr1	221939677	221939985
chr2	235859021	235859595				chr1	222034816	222035121
chr2	236171581	236172631				chr1	222043349	222043780
chr2	236571404	236572146				chr1	222885235	222885456
chr2	237826447	237827248				chr1	222918664	222919149
chr2	237878900	237879716				chr1	222990518	222991013
chr2	239194703	239195757				chr1	223143652	223144392
chr2	239245225	239245688				chr1	223340990	223341414
chr2	239291036	239292429				chr1	223421092	223421554
chr2	239582368	239582723				chr1	223486493	223487295
chr2	239692615	239692943				chr1	223508615	223509082
chr2	240154923	240156714				chr1	223631516	223632455
chr2	240201957	240202897				chr1	223738568	223738972
chr2	240840307	240840757				chr1	224500806	224501069
chr3	3604818	3605756				chr1	225733772	225734485
chr3	4001665	4002742				chr1	225745211	225745688
chr3	4730345	4730959				chr1	225766992	225767734
chr3	4905791	4906342				chr1	225778206	225778536
chr3	4986900	4987529				chr1	225824745	225825000
chr3	5226850	5227094				chr1	225825125	225825618
chr3	5258566	5259127				chr1	225919747	225920217
chr3	5260900	5262294				chr1	226002006	226002393
chr3	5321466	5321817				chr1	226196879	226197286
chr3	7205452	7206387				chr1	226436812	226437206
chr3	7230305	7230992				chr1	226474449	226475326
chr3	8086925	8087663				chr1	226496402	226496729
chr3	8444330	8444764				chr1	226602809	226603795
chr3	9098737	9099506				chr1	226680117	226680746
chr3	9230527	9232227				chr1	226722185	226722843
chr3	9316615	9317516				chr1	226875948	226876550
chr3	9421650	9423549				chr1	227440122	227440702
chr3	9552276	9552459				chr1	227440854	227441133
chr3	10381082	10381648				chr1	228129402	228129645
chr3	10594980	10595225				chr1	228275358	228276084
chr3	10600321	10600895				chr1	228324880	228325184
chr3	10731989	10733193				chr1	228757554	228757866
chr3	11581386	11582154				chr1	228781130	228781791
chr3	11635776	11637040				chr1	228866414	228866723
chr3	11638247	11639517				chr1	228867909	228868623
chr3	13698579	13698879				chr1	228902846	228904245
chr3	13811838	13812792				chr1	228974324	228974657
chr3	13863104	13863822				chr1	228987166	228988424
chr3	14616524	14616947				chr1	228990028	228990498
chr3	15633122	15633444				chr1	229028599	229029185
chr3	16065021	16065707				chr1	229029509	229030115
chr3	16084974	16086197				chr1	229057818	229058259
chr3	16460898	16461324				chr1	229058385	229058580
chr3	17337157	17337701				chr1	229105730	229106019
chr3	18386605	18387132				chr1	229147058	229147608
chr3	19149341	19149657				chr1	229258772	229259244
chr3	20028914	20029556				chr1	229340555	229340825
chr3	20141207	20142758				chr1	229341453	229341928
chr3	20332632	20333100				chr1	229362523	229363051
chr3	21621027	21621915				chr1	229378852	229379361
chr3	22846346	22846992				chr1	229380536	229380877
chr3	25281147	25281939				chr1	229381241	229381762
chr3	25290705	25291877				chr1	229410413	229411333
chr3	26498072	26498757				chr1	229464925	229465551
chr3	26636029	26636438				chr1	229578754	229579909
chr3	26718512	26719783				chr1	229625127	229625902
chr3	26840109	26841328				chr1	229692997	229693905
chr3	26920252	26921517				chr1	230104569	230105500
chr3	27954113	27954237				chr1	230109877	230110109
chr3	27992510	27993399				chr1	230144110	230144440
chr3	28087170	28088391				chr1	230355668	230356486
chr3	28504975	28505826				chr1	230381224	230381527
chr3	28667786	28667960				chr1	230464556	230465016
chr3	29011037	29011989				chr1	230541322	230541754
chr3	29758903	29760554				chr1	230563421	230564732
chr3	30282338	30283051				chr1	230621392	230621527
chr3	30586899	30587562				chr1	230794311	230794700
chr3	31473808	31474334				chr1	230814897	230815225
chr3	31625423	31625952				chr1	230838040	230838303
chr3	31960268	31961112				chr1	230977818	230978234
chr3	32422028	32422446				chr1	231278163	231278278
chr3	33114783	33116066				chr1	231300693	231300955
chr3	33936883	33938438				chr1	231339498	231339947
chr3	33943779	33944798				chr1	231546686	231547061
chr3	34920842	34921295				chr1	231679213	231679657
chr3	34928889	34929958				chr1	231680635	231681863
chr3	35784784	35785833				chr1	231807294	231807983
chr3	36959520	36959997				chr1	231808158	231808412
chr3	38039085	38039673				chr1	231821998	231822417
chr3	38805849	38806068				chr1	232512742	232513418
chr3	39055868	39057261				chr1	232519522	232520237
chr3	39467173	39467678				chr1	232525553	232526621
chr3	39641101	39642854				chr1	232542704	232543315
chr3	40043154	40044132				chr1	232544427	232545240
chr3	40292428	40293406				chr1	232549569	232550893
chr3	40524704	40525223				chr1	232552093	232552468
chr3	42025290	42026234				chr1	232627739	232627913
chr3	42072410	42073219				chr1	232628067	232629579
chr3	42600911	42601695				chr1	233251171	233251838
chr3	42746544	42747003				chr1	234272967	234273374
chr3	43478501	43479336				chr1	234519499	234519885
chr3	44065156	44066324				chr1	234608183	234608653
chr3	45508633	45510220				chr1	234633323	234633584
chr3	46628597	46629138				chr1	235090462	235091193
chr3	46824600	46825278				chr1	235127289	235128161
chr3	47515856	47516188				chr1	235422100	235422277
chr3	47634408	47635379				chr1	235570038	235570452
chr3	48039767	48040568				chr1	235843535	235843677
chr3	48088874	48089463				chr1	235882371	235883499
chr3	48130659	48131245				chr1	235918241	235918410
chr3	48188329	48188997				chr1	236064329	236065611
chr3	48232769	48233427				chr1	236280094	236281139
chr3	48465550	48466340				chr1	236288086	236288434
chr3	48661758	48661951				chr1	236535361	236535899
chr3	48918103	48918942				chr1	237323560	237323888
chr3	50450315	50450847				chr1	237965732	237966154
chr3	51083335	51083790				chr1	238063059	238063986
chr3	52852888	52853455				chr1	238141431	238141878
chr3	53846459	53846791				chr1	238231782	238232266
chr3	54800137	54800948				chr1	239126473	239127241
chr3	54820828	54821619				chr1	239512927	239513886
chr3	55607813	55608941				chr1	239823548	239824213
chr3	56025044	56025606				chr1	240082104	240082382
chr3	56251252	56251621				chr1	240242643	240242938
chr3	56633918	56634975				chr1	240552767	240553730
chr3	57628047	57628243				chr1	240906659	240906840
chr3	58020487	58020886				chr1	240941259	240942191
chr3	58496944	58497729				chr1	241020499	241021279
chr3	58580699	58582097				chr1	241376698	241377258
chr3	58608533	58609038				chr1	241513113	241513834
chr3	58862190	58863569				chr1	241610071	241610477
chr3	59531458	59532118				chr1	241971694	241971950
chr3	59722279	59722783				chr1	242089878	242090726
chr3	59774648	59775984				chr1	242185725	242186255
chr3	60104228	60105772				chr1	242242944	242243266
chr3	60289350	60290946				chr1	242845267	242845515
chr3	60313839	60314351				chr1	243396720	243397781
chr3	60802503	60803559				chr1	243469297	243470240
chr3	60803850	60804681				chr1	243470896	243471441
chr3	61008029	61009621				chr1	243507028	243507617
chr3	61080080	61080917				chr1	243528754	243529289
chr3	61356692	61357329				chr1	243553620	243555535
chr3	62001801	62002404				chr1	243558463	243559063
chr3	62364763	62366066				chr1	244129775	244130163
chr3	62368649	62369329				chr1	244171698	244171867
chr3	62422067	62422809				chr1	244862197	244863268
chr3	62454703	62455308				chr1	244899357	244899929
chr3	62833266	62833733				chr1	245153068	245154066
chr3	62883951	62884711				chr1	245298354	245299357
chr3	63068143	63068323				chr1	245303482	245304552
chr3	63344621	63344863				chr1	245405041	245405916
chr3	63410625	63411426				chr1	245583697	245583911
chr3	63413333	63414176				chr1	245589255	245589484
chr3	63960551	63961092				chr1	245810682	245812096
chr3	63963617	63964047				chr1	245941959	245942550
chr3	63970326	63971817				chr1	246003222	246003644
chr3	64438849	64439281				chr1	246216880	246217207
chr3	64553834	64554885				chr1	246565885	246566119
chr3	64599511	64600102				chr1	246688687	246689999
chr3	64600311	64601449				chr1	246691692	246692110
chr3	64637233	64641019				chr1	247007951	247008514
chr3	64865614	64866549				chr1	247313134	247313385
chr3	65276363	65276935				chr2	340990	341267
chr3	65478653	65479059				chr2	455003	455135
chr3	65531825	65532686				chr2	709408	709698
chr3	65539186	65539958				chr2	712638	712991
chr3	65552326	65553476				chr2	767223	767735
chr3	65732191	65732696				chr2	794631	795145
chr3	65761197	65762946				chr2	866877	867876
chr3	65832100	65832503				chr2	1004503	1005132
chr3	66452462	66453405				chr2	1051699	1052006
chr3	66454050	66454449				chr2	1081611	1082315
chr3	66466272	66467519				chr2	1132494	1133060
chr3	66577202	66578494				chr2	1153572	1153983
chr3	66591318	66592158				chr2	1316136	1316385
chr3	66819926	66820729				chr2	1321294	1321859
chr3	66885413	66885955				chr2	1579642	1579961
chr3	67982454	67984067				chr2	1732024	1732262
chr3	68072594	68073353				chr2	1836803	1837089
chr3	68576154	68576574				chr2	1854879	1855836
chr3	69092324	69092634				chr2	2016577	2017350
chr3	69248336	69250026				chr2	2050214	2050903
chr3	69809422	69809812				chr2	2127083	2127969
chr3	69820818	69821761				chr2	2147540	2148156
chr3	69876144	69876532				chr2	2158984	2159529
chr3	69888184	69888956				chr2	2323965	2325171
chr3	70071210	70072475				chr2	2331203	2331691
chr3	71022389	71022885				chr2	2333129	2333434
chr3	71050275	71051261				chr2	2557021	2557273
chr3	71110326	71111013				chr2	2577252	2578021
chr3	71229532	71230538				chr2	2653424	2654266
chr3	71241108	71242438				chr2	2708534	2708934
chr3	71304856	71305580				chr2	2737031	2737278
chr3	71657985	71658383				chr2	2850376	2850789
chr3	71924587	71925090				chr2	2910214	2910834
chr3	71925847	71927132				chr2	2919628	2920145
chr3	72039939	72041886				chr2	3127112	3127544
chr3	72275075	72276037				chr2	3399941	3400381
chr3	72560539	72561387				chr2	3433674	3434304
chr3	72797144	72798135				chr2	3443264	3443805
chr3	72811951	72813150				chr2	3628521	3629100
chr3	73430969	73431775				chr2	3651655	3652062
chr3	73679793	73680935				chr2	3728225	3728742
chr3	73768302	73769048				chr2	3965347	3966572
chr3	73955332	73956363				chr2	4219854	4219932
chr3	74534475	74534862				chr2	4279176	4279936
chr3	74625966	74626467				chr2	4628958	4629544
chr3	76776773	76777594				chr2	4744020	4744575
chr3	76880197	76881226				chr2	4831637	4832130
chr3	77051331	77053575				chr2	4838272	4839230
chr3	77079400	77080143				chr2	4840593	4841683
chr3	77279244	77279622				chr2	4930578	4931263
chr3	77795765	77796509				chr2	4938272	4938937
chr3	78174382	78175317				chr2	5014052	5014622
chr3	78670081	78670548				chr2	5019251	5020852
chr3	78986187	78987148				chr2	5023533	5024058
chr3	79953078	79953846				chr2	5040537	5041254
chr3	80640485	80641426				chr2	5058169	5059466
chr3	81349702	81350253				chr2	5264572	5265525
chr3	81816666	81817330				chr2	5284948	5286161
chr3	82001665	82003661				chr2	5391201	5391897
chr3	84967536	84969329				chr2	5466977	5467707
chr3	85938793	85939194				chr2	5473672	5474153
chr3	86604567	86605553				chr2	5612511	5612961
chr3	88131611	88132028				chr2	5675141	5675646
chr3	88616390	88618268				chr2	5696959	5698784
chr3	89024022	89025586				chr2	5980590	5982690
chr3	89331843	89332844				chr2	5985464	5986259
chr3	89434193	89434746				chr2	6008227	6009432
chr3	90207505	90208773				chr2	6080692	6083615
chr3	94176593	94177984				chr2	6111803	6112302
chr3	94224864	94225921				chr2	6236023	6236578
chr3	97646854	97648637				chr2	6258741	6259959
chr3	98901670	98902663				chr2	6290165	6291281
chr3	99439642	99440240				chr2	6442365	6443612
chr3	100259791	100260306				chr2	6573893	6574885
chr3	100402158	100404721				chr2	6636851	6637814
chr3	100881478	100881782				chr2	6645227	6645842
chr3	101695860	101696310				chr2	6700157	6700835
chr3	103406068	103406844				chr2	6754517	6755248
chr3	103511727	103512889				chr2	6764479	6764727
chr3	104711250	104712069				chr2	6936432	6936797
chr3	105253106	105253626				chr2	6950320	6950833
chr3	105526543	105527034				chr2	6957617	6958234
chr3	106398630	106400440				chr2	6977205	6977366
chr3	107235956	107236303				chr2	7022756	7023608
chr3	107641052	107642423				chr2	7571929	7572889
chr3	107674164	107675187				chr2	7609853	7610513
chr3	107801469	107802514				chr2	7634420	7635231
chr3	108088719	108089112				chr2	7665898	7667550
chr3	108589189	108589937				chr2	7670840	7672219
chr3	109354895	109356318				chr2	8146373	8146803
chr3	111539814	111539999				chr2	8201674	8202930
chr3	111650075	111651008				chr2	8203484	8203849
chr3	112015769	112016591				chr2	8252906	8253729
chr3	113167605	113168634				chr2	8266337	8267435
chr3	113174105	113174581				chr2	8355337	8355903
chr3	113193376	113193750				chr2	8359633	8360453
chr3	113194551	113195752				chr2	8541932	8542201
chr3	113297315	113298247				chr2	8564679	8565721
chr3	114065764	114066231				chr2	9086581	9087377
chr3	114154672	114155384				chr2	9105748	9107111
chr3	114354952	114356206				chr2	9124532	9124991
chr3	114411229	114412063				chr2	9208327	9208985
chr3	114424073	114424710				chr2	9228182	9228835
chr3	114684869	114685798				chr2	9246959	9247549
chr3	114973558	114973893				chr2	9268115	9268505
chr3	115062120	115062627				chr2	9300928	9301978
chr3	115092574	115092996				chr2	9307663	9308273
chr3	115581109	115582042				chr2	9462057	9463091
chr3	116027282	116028051				chr2	9630887	9631771
chr3	116084692	116086122				chr2	10128209	10128540
chr3	116148591	116149531				chr2	10203995	10204507
chr3	116776876	116777558				chr2	10325960	10326530
chr3	116816278	116817958				chr2	10329175	10329563
chr3	116848461	116848801				chr2	10333097	10333777
chr3	117281228	117281798				chr2	10343995	10344805
chr3	117610822	117611611				chr2	10361060	10361778
chr3	117892452	117893530				chr2	10375752	10376323
chr3	118868067	118868678				chr2	10409920	10410889
chr3	118991404	118993095				chr2	10470085	10470620
chr3	120244698	120245579				chr2	10832175	10832821
chr3	120264883	120266877				chr2	10889663	10890279
chr3	120421033	120421408				chr2	10982735	10983679
chr3	120425592	120426333				chr2	13278526	13278737
chr3	121915923	121916735				chr2	13587130	13587414
chr3	122977364	122978107				chr2	13616253	13617271
chr3	122978191	122978657				chr2	13958559	13958857
chr3	123091160	123091469				chr2	14830146	14830392
chr3	123660619	123661433				chr2	14945014	14945330
chr3	123872026	123872246				chr2	15050422	15050915
chr3	125280644	125281521				chr2	15158167	15158276
chr3	125602581	125603952				chr2	15592065	15592785
chr3	126170124	126171493				chr2	15732072	15732941
chr3	126267206	126267762				chr2	15734241	15734566
chr3	127959985	127961418				chr2	15943189	15943921
chr3	128099763	128100629				chr2	15943995	15944433
chr3	128337324	128337562				chr2	16022363	16024039
chr3	128649272	128649563				chr2	16325372	16325658
chr3	129161098	129161852				chr2	16664105	16665103
chr3	129936646	129937502				chr2	17296802	17297577
chr3	129952528	129952961				chr2	17329693	17329905
chr3	129992610	129993198				chr2	18095647	18095900
chr3	131561405	131562273				chr2	19059903	19060268
chr3	132034943	132035279				chr2	20246356	20246798
chr3	132347065	132347535				chr2	20574099	20574590
chr3	133124715	133125392				chr2	20612689	20613560
chr3	133211444	133212251				chr2	20629721	20630501
chr3	133423630	133423745				chr2	20633624	20634003
chr3	133949540	133949992				chr2	20666422	20666693
chr3	133955913	133956257				chr2	20670286	20670669
chr3	134291796	134292155				chr2	20822170	20823598
chr3	134600256	134600588				chr2	21000231	21000566
chr3	134794960	134795637				chr2	21301923	21302602
chr3	134937818	134938417				chr2	21307515	21308018
chr3	135693737	135694522				chr2	21381316	21381641
chr3	136070388	136071881				chr2	21693918	21695049
chr3	136193642	136194761				chr2	21757772	21758785
chr3	136207082	136208014				chr2	21790349	21790946
chr3	136802335	136802998				chr2	21792225	21792834
chr3	137264717	137265418				chr2	21947111	21947368
chr3	137269482	137270044				chr2	21985659	21986345
chr3	137693808	137694561				chr2	22019507	22020670
chr3	137845315	137845899				chr2	22247149	22248880
chr3	137851933	137853298				chr2	22329004	22330892
chr3	138197254	138197376				chr2	22359094	22359565
chr3	138400436	138400710				chr2	22382085	22382799
chr3	138774784	138775554				chr2	22441600	22442789
chr3	139228480	139228888				chr2	22481947	22482392
chr3	139358896	139359324				chr2	22753580	22753905
chr3	139378069	139379315				chr2	22784870	22785643
chr3	139532861	139533340				chr2	22788981	22789693
chr3	139677478	139678857				chr2	22822877	22823368
chr3	139695784	139696312				chr2	22825869	22827297
chr3	140238519	140238886				chr2	22842131	22843179
chr3	141724887	141725384				chr2	23244589	23244963
chr3	141954889	141955610				chr2	23454259	23455456
chr3	143286954	143288487				chr2	23464752	23465073
chr3	143736810	143737424				chr2	23529957	23530709
chr3	143897270	143898154				chr2	23541481	23542166
chr3	144032299	144033474				chr2	23554209	23555341
chr3	144121102	144122131				chr2	23646230	23646570
chr3	144501782	144502685				chr2	23927489	23927809
chr3	144635266	144636098				chr2	25004431	25004679
chr3	146279946	146280292				chr2	25009790	25010387
chr3	146375501	146376342				chr2	25044824	25045274
chr3	147934916	147935522				chr2	25192426	25192745
chr3	148083540	148084353				chr2	25305302	25306155
chr3	148178443	148179077				chr2	25306452	25307027
chr3	150369946	150370866				chr2	25314873	25315270
chr3	150511304	150511872				chr2	25586842	25587120
chr3	150976875	150977788				chr2	25877962	25878842
chr3	151126436	151127337				chr2	25977147	25978159
chr3	152656281	152658066				chr2	26054437	26054688
chr3	153002814	153004238				chr2	26177302	26177417
chr3	153335481	153336182				chr2	26181204	26181848
chr3	155695785	155697416				chr2	26615713	26616205
chr3	155703779	155705393				chr2	26687866	26688527
chr3	156401486	156401830				chr2	26772745	26773376
chr3	156674385	156675081				chr2	26887227	26887979
chr3	157030793	157031694				chr2	27303465	27303978
chr3	157137043	157137707				chr2	27456465	27456721
chr3	157248471	157248960				chr2	27628636	27629111
chr3	157502857	157504171				chr2	27663337	27663920
chr3	158163303	158165632				chr2	27701760	27702169
chr3	158358213	158358872				chr2	28592699	28593300
chr3	159586669	159586790				chr2	28608007	28608352
chr3	159839430	159840318				chr2	28659499	28659761
chr3	159852474	159853667				chr2	29011027	29012457
chr3	164208504	164209177				chr2	29106706	29107308
chr3	164549411	164550054				chr2	29115975	29117070
chr3	166283732	166284632				chr2	29278667	29279248
chr3	167653449	167654021				chr2	29742873	29744316
chr3	168092622	168093109				chr2	29767737	29768196
chr3	168341048	168341810				chr2	29819524	29819828
chr3	168726646	168727636				chr2	29989460	29989752
chr3	168810968	168813925				chr2	30198832	30199258
chr3	169769335	169769634				chr2	30358947	30359247
chr3	170310153	170310404				chr2	30642293	30642673
chr3	171194302	171194783				chr2	30679625	30680030
chr3	171198985	171199823				chr2	31074879	31075791
chr3	171383394	171384370				chr2	31129007	31130318
chr3	171776204	171776867				chr2	31333668	31333860
chr3	171874166	171875119				chr2	31396897	31397468
chr3	173591161	173591851				chr2	31818342	31818669
chr3	173607554	173608873				chr2	32737083	32737729
chr3	173702512	173705023				chr2	32773543	32773987
chr3	173749339	173751447				chr2	32992801	32993136
chr3	173938116	173938628				chr2	33376101	33376795
chr3	174201659	174202437				chr2	34188433	34189230
chr3	175056926	175058127				chr2	34242635	34243364
chr3	175502001	175502562				chr2	36125604	36126004
chr3	175724894	175726465				chr2	36127497	36129154
chr3	176562140	176562935				chr2	36214522	36214621
chr3	176611475	176612092				chr2	36396923	36397281
chr3	177345420	177346617				chr2	36456476	36457842
chr3	177431630	177432565				chr2	37143528	37143784
chr3	178535280	178535947				chr2	37324631	37325892
chr3	178589044	178589526				chr2	37395680	37396703
chr3	180116312	180116787				chr2	37412215	37412834
chr3	180743810	180744822				chr2	37414331	37415278
chr3	180912075	180912837				chr2	37553807	37554594
chr3	181174437	181175349				chr2	37582912	37583307
chr3	181290752	181291835				chr2	37907397	37908377
chr3	181343822	181345454				chr2	38091637	38092168
chr3	181431406	181431967				chr2	38274701	38275064
chr3	181454760	181455405				chr2	38875639	38876247
chr3	181458342	181459778				chr2	39107211	39107345
chr3	181698718	181699924				chr2	39118836	39119128
chr3	181709938	181710722				chr2	39247556	39248704
chr3	181715081	181716923				chr2	39623676	39624607
chr3	181717695	181718543				chr2	39658993	39659726
chr3	181724526	181725212				chr2	39743334	39744091
chr3	181726600	181728202				chr2	40254666	40255101
chr3	181728633	181730713				chr2	41024488	41025328
chr3	181750499	181751192				chr2	41078850	41079417
chr3	181752103	181752759				chr2	41326574	41327611
chr3	181755747	181757280				chr2	41328922	41329373
chr3	181796877	181797870				chr2	41610972	41611157
chr3	181880356	181880929				chr2	42204167	42204723
chr3	182142943	182143471				chr2	42890979	42891272
chr3	182200972	182202656				chr2	42935853	42936268
chr3	182239468	182239797				chr2	42978752	42979095
chr3	182241656	182242343				chr2	43108380	43109002
chr3	182500163	182500698				chr2	43229592	43229787
chr3	182509071	182510667				chr2	43381832	43382269
chr3	182567316	182567965				chr2	43833057	43833338
chr3	182617187	182617527				chr2	44190564	44190961
chr3	183013152	183013471				chr2	44285791	44285950
chr3	183122287	183122816				chr2	44291150	44291493
chr3	183518825	183519249				chr2	44747275	44747904
chr3	183563230	183563817				chr2	44963798	44964020
chr3	184561575	184561825				chr2	45649323	45649740
chr3	185210493	185211065				chr2	45706631	45707501
chr3	186044614	186046079				chr2	45754693	45755007
chr3	186096111	186096606				chr2	45770981	45771932
chr3	186107347	186108095				chr2	45812890	45813233
chr3	187263806	187264528				chr2	45839424	45840558
chr3	187449591	187451194				chr2	45918993	45919939
chr3	188294996	188295384				chr2	45922273	45922974
chr3	189340986	189341417				chr2	46171630	46172063
chr3	189967327	189967955				chr2	46284327	46285103
chr3	190092148	190093044				chr2	46379379	46379695
chr3	191005020	191006365				chr2	47192542	47193024
chr3	191329188	191329484				chr2	47226276	47228319
chr3	191959063	191959307				chr2	47249553	47249957
chr3	191959416	191960321				chr2	47387857	47388506
chr3	192744729	192744833				chr2	47519923	47520195
chr3	193323640	193324254				chr2	47528089	47528869
chr3	193400196	193400561				chr2	47541651	47542240
chr3	193548228	193548816				chr2	48081423	48081729
chr3	193686562	193687518				chr2	48195356	48196682
chr3	193771897	193772745				chr2	48479738	48480971
chr3	193780790	193781075				chr2	48482810	48483248
chr3	193793167	193793904				chr2	48829016	48829382
chr3	193899890	193900677				chr2	49021379	49021686
chr3	193938481	193939232				chr2	49119202	49119358
chr3	194135857	194136678				chr2	50438296	50438605
chr3	194212539	194213208				chr2	50534820	50536411
chr3	194232298	194232588				chr2	50536435	50536756
chr3	194296211	194297012				chr2	50607556	50608108
chr3	194308460	194309270				chr2	50648100	50648385
chr3	194744661	194745775				chr2	50720702	50721694
chr3	195150470	195151175				chr2	50729451	50730720
chr3	195542721	195543156				chr2	50786342	50787034
chr3	196178892	196179717				chr2	50820665	50820823
chr3	197309344	197309853				chr2	50820979	50821420
chr3	197568049	197568939				chr2	50851767	50852580
chr3	197685603	197686103				chr2	51031756	51033061
chr3	197913376	197914463				chr2	51533828	51534472
chr4	1116367	1117198				chr2	52006106	52006566
chr4	2009268	2010436				chr2	53526991	53527559
chr4	2141857	2142554				chr2	54409631	54410311
chr4	2838052	2838549				chr2	54457245	54458085
chr4	3322067	3322630				chr2	54522817	54523173
chr4	4575133	4575719				chr2	54550168	54550419
chr4	4760735	4761979				chr2	54758840	54759438
chr4	7395847	7397012				chr2	54771234	54772117
chr4	7803773	7804671				chr2	54819257	54819549
chr4	8010749	8011472				chr2	54879097	54880541
chr4	9544529	9545469				chr2	54906606	54907363
chr4	9898779	9898909				chr2	54957339	54957764
chr4	9949370	9950046				chr2	55490401	55491298
chr4	10104315	10104863				chr2	55519354	55519768
chr4	10157558	10158003				chr2	56337146	56337660
chr4	10403666	10404028				chr2	56510601	56511020
chr4	10925853	10926304				chr2	57885752	57886338
chr4	11367113	11367605				chr2	57890824	57891865
chr4	12069648	12073207				chr2	57898246	57898656
chr4	14149222	14150080				chr2	58054810	58055316
chr4	14293340	14294173				chr2	58215597	58215811
chr4	15655827	15656304				chr2	58569205	58569744
chr4	17687105	17688771				chr2	58853539	58854642
chr4	19737811	19738110				chr2	59183722	59184527
chr4	20317474	20319793				chr2	59223824	59224199
chr4	21470539	21470916				chr2	59234042	59234573
chr4	21596329	21597341				chr2	59750830	59751581
chr4	22572660	22573918				chr2	60070107	60070442
chr4	23161499	23163547				chr2	60213821	60216533
chr4	23977712	23978510				chr2	60850810	60851225
chr4	24659072	24659819				chr2	61538551	61539639
chr4	25170938	25171796				chr2	61549594	61549958
chr4	25483355	25485305				chr2	62686317	62686634
chr4	25576460	25576783				chr2	63044096	63044660
chr4	25578420	25578967				chr2	63072797	63073201
chr4	25891073	25891353				chr2	64653466	64653924
chr4	25991386	25991916				chr2	64738611	64738853
chr4	26074666	26075811				chr2	64957065	64957433
chr4	26423926	26424678				chr2	65149014	65149326
chr4	26489437	26490046				chr2	65151648	65151859
chr4	26785786	26786400				chr2	65429711	65430346
chr4	27709879	27710814				chr2	65434773	65435037
chr4	27917238	27918193				chr2	65583094	65583585
chr4	27924309	27924943				chr2	65687654	65688930
chr4	28365058	28367100				chr2	65880313	65880799
chr4	28808893	28809706				chr2	66067904	66068450
chr4	28925632	28926198				chr2	66676957	66677227
chr4	29465368	29466810				chr2	67880188	67881108
chr4	31001915	31002606				chr2	67930150	67931116
chr4	32485775	32486492				chr2	68284710	68285554
chr4	33296569	33297341				chr2	68292258	68292393
chr4	34717897	34719401				chr2	68441674	68442028
chr4	36086553	36087562				chr2	68944047	68944529
chr4	36087634	36088383				chr2	69224351	69224665
chr4	37908540	37909930				chr2	69574540	69574961
chr4	38224237	38225006				chr2	69724743	69724964
chr4	38287098	38288292				chr2	70417201	70417565
chr4	38488826	38489689				chr2	70685524	70686757
chr4	38662043	38663693				chr2	70713755	70713990
chr4	38666690	38668129				chr2	70766278	70767570
chr4	38669839	38670196				chr2	71070281	71070562
chr4	38753008	38753529				chr2	71505462	71505822
chr4	38816350	38817059				chr2	71666946	71667481
chr4	40057186	40057340				chr2	71706147	71706394
chr4	40316018	40316640				chr2	71778998	71779455
chr4	40736844	40737389				chr2	71923981	71924558
chr4	40886933	40887999				chr2	72143734	72144224
chr4	41339878	41340577				chr2	72150409	72150641
chr4	41432131	41433239				chr2	72652123	72652654
chr4	41622830	41623444				chr2	72948501	72949396
chr4	42120233	42120802				chr2	73156519	73156896
chr4	42197052	42197929				chr2	73195676	73195933
chr4	42198035	42198477				chr2	73244021	73244583
chr4	42458375	42459039				chr2	74181630	74182555
chr4	42569178	42570708				chr2	74457828	74458557
chr4	44147827	44148489				chr2	74506753	74507525
chr4	48133507	48134479				chr2	74565377	74565594
chr4	48254294	48254807				chr2	74597043	74598017
chr4	52722481	52723056				chr2	75186507	75186793
chr4	54014842	54016164				chr2	75186894	75187491
chr4	56297870	56298244				chr2	75320958	75321890
chr4	56386451	56387757				chr2	75333726	75334038
chr4	56409381	56410647				chr2	75336027	75337129
chr4	56681595	56682046				chr2	75748808	75749862
chr4	56689460	56690106				chr2	76605511	76605936
chr4	56909749	56910718				chr2	76639027	76640256
chr4	61210227	61210490				chr2	76675293	76675467
chr4	61933104	61933957				chr2	76684670	76685556
chr4	62550231	62550576				chr2	77447978	77448907
chr4	62772084	62773638				chr2	80452338	80452874
chr4	62912315	62912859				chr2	81327936	81328379
chr4	64202974	64204317				chr2	81786826	81787497
chr4	64406804	64407752				chr2	83240620	83240943
chr4	64417845	64418369				chr2	83528847	83529149
chr4	64888935	64890690				chr2	83901086	83901806
chr4	65252203	65254515				chr2	84898591	84898906
chr4	65456135	65456640				chr2	85089316	85090043
chr4	66123626	66124988				chr2	85133920	85134088
chr4	66736176	66737055				chr2	85250728	85251170
chr4	66933889	66934476				chr2	85418060	85418313
chr4	67370481	67370813				chr2	85433337	85433954
chr4	68554303	68555056				chr2	85595090	85595813
chr4	69178386	69179006				chr2	85602727	85603228
chr4	70687861	70688638				chr2	85869293	85869969
chr4	70703385	70704428				chr2	86249383	86250590
chr4	70709562	70710260				chr2	86302314	86302947
chr4	71188046	71188889				chr2	86313982	86314743
chr4	71487175	71487880				chr2	86336133	86336563
chr4	71840092	71840400				chr2	86562720	86563774
chr4	73139855	73140409				chr2	86566136	86566483
chr4	73860195	73860869				chr2	86673391	86673615
chr4	75724085	75725880				chr2	86703622	86704611
chr4	76447210	76447999				chr2	86807388	86807643
chr4	76459190	76460231				chr2	86825038	86825327
chr4	76469710	76471036				chr2	88272034	88272801
chr4	76590141	76591913				chr2	88318075	88318627
chr4	76970167	76970805				chr2	88400043	88400360
chr4	76980545	76981945				chr2	88688204	88688496
chr4	76998360	76998942				chr2	95159988	95160764
chr4	77035509	77036512				chr2	95302173	95302686
chr4	78615133	78615962				chr2	95303478	95304143
chr4	78634022	78634516				chr2	95483682	95484105
chr4	78652095	78652903				chr2	95535158	95535478
chr4	78939078	78939260				chr2	95768058	95768533
chr4	79057379	79058220				chr2	96056268	96056356
chr4	79450144	79450431				chr2	96108567	96108913
chr4	79964024	79964810				chr2	96144685	96145526
chr4	81523493	81524571				chr2	96219257	96219454
chr4	81757743	81758096				chr2	96637624	96638161
chr4	82612048	82612668				chr2	96909202	96909916
chr4	82888674	82893129				chr2	96950375	96950933
chr4	83664909	83665476				chr2	96953340	96953557
chr4	84378938	84379367				chr2	96954153	96954362
chr4	84916115	84916581				chr2	97589565	97589918
chr4	85474534	85475111				chr2	97740948	97741166
chr4	86891610	86892088				chr2	97741826	97742207
chr4	86934745	86935206				chr2	98343061	98343638
chr4	87257524	87258100				chr2	98375015	98376132
chr4	87269950	87270945				chr2	98406507	98406774
chr4	87502316	87503335				chr2	98481606	98482039
chr4	88524153	88524614				chr2	98608100	98608299
chr4	88808178	88810294				chr2	98649274	98649755
chr4	88937828	88938403				chr2	98959261	98960263
chr4	89906842	89907819				chr2	99066780	99066892
chr4	92234330	92235107				chr2	99643836	99644343
chr4	92236696	92237348				chr2	99710500	99711422
chr4	93437946	93438425				chr2	99786416	99787243
chr4	93769911	93771324				chr2	99852198	99853535
chr4	94285783	94286016				chr2	99880008	99881931
chr4	94570390	94572044				chr2	99983849	99984952
chr4	95043951	95044806				chr2	99989474	99990007
chr4	95190523	95191564				chr2	100009814	100010467
chr4	95316603	95317526				chr2	100043844	100044778
chr4	95399559	95400496				chr2	100058959	100059018
chr4	95425824	95426826				chr2	100107602	100108752
chr4	95428017	95429316				chr2	100238457	100238946
chr4	95504849	95505800				chr2	101399824	101400758
chr4	97317018	97317438				chr2	101400829	101401246
chr4	98585557	98586172				chr2	101477529	101478900
chr4	98587043	98587643				chr2	101613066	101613514
chr4	98603825	98604498				chr2	101654782	101655908
chr4	98620388	98620753				chr2	101711466	101712228
chr4	100369133	100369633				chr2	102020361	102020882
chr4	100887735	100888592				chr2	103009899	103010717
chr4	101031956	101032876				chr2	103010747	103011205
chr4	101114722	101115637				chr2	103159167	103159834
chr4	101346483	101347520				chr2	103295679	103296699
chr4	101928259	101928846				chr2	103444702	103445729
chr4	101944391	101945026				chr2	103604914	103605694
chr4	102168432	102168861				chr2	103781189	103781869
chr4	104022882	104023243				chr2	103960768	103961630
chr4	104424899	104425604				chr2	104120114	104120753
chr4	105277435	105278134				chr2	104312869	104313310
chr4	106971016	106972070				chr2	104658190	104659597
chr4	108140772	108142180				chr2	104852829	104853678
chr4	108193849	108194667				chr2	104853899	104854670
chr4	108425910	108426430				chr2	105080954	105081343
chr4	109154971	109156298				chr2	105431836	105432261
chr4	109729439	109730764				chr2	105699888	105700503
chr4	109920967	109922567				chr2	105869440	105869763
chr4	110201247	110202187				chr2	106560823	106562361
chr4	110865401	110866159				chr2	106581230	106581750
chr4	112377531	112378366				chr2	107206274	107206900
chr4	112453102	112454816				chr2	107461378	107462362
chr4	112502183	112504148				chr2	107542063	107543018
chr4	112508425	112509081				chr2	107621492	107622315
chr4	112522657	112524073				chr2	107776480	107776873
chr4	112625762	112627023				chr2	107801423	107802679
chr4	112813698	112814295				chr2	107806834	107807454
chr4	112848427	112849250				chr2	108583991	108584199
chr4	112901933	112903129				chr2	108616743	108617899
chr4	112909825	112911189				chr2	108922100	108922530
chr4	112939580	112940851				chr2	108928531	108928686
chr4	113020797	113021331				chr2	109068894	109069668
chr4	113292460	113293106				chr2	109211243	109211631
chr4	113834020	113835800				chr2	109330947	109331424
chr4	113979404	113980100				chr2	109341934	109342617
chr4	114377381	114377735				chr2	109447917	109448299
chr4	118685051	118685436				chr2	109482343	109482519
chr4	119749681	119750708				chr2	109497482	109498245
chr4	119980268	119981016				chr2	110694855	110695805
chr4	120276989	120278442				chr2	110742525	110742729
chr4	120434610	120436150				chr2	112236616	112236882
chr4	120695983	120696263				chr2	112542071	112542712
chr4	121015312	121016129				chr2	112626597	112627632
chr4	121278582	121279004				chr2	112630266	112630524
chr4	121801161	121801458				chr2	112631737	112632039
chr4	122044883	122045761				chr2	112644334	112646283
chr4	123259987	123261039				chr2	112741120	112741335
chr4	123443517	123445047				chr2	113139590	113139844
chr4	123700340	123700690				chr2	113157784	113157958
chr4	123755422	123755769				chr2	113587283	113587404
chr4	124144211	124144810				chr2	113829937	113830518
chr4	125235212	125236740				chr2	115243139	115243551
chr4	125312644	125315240				chr2	118223528	118224327
chr4	125519270	125520457				chr2	118881638	118881841
chr4	125731149	125731654				chr2	119088668	119089372
chr4	126438079	126440017				chr2	119175225	119175683
chr4	126569192	126570020				chr2	119196437	119196791
chr4	126657168	126657983				chr2	119449427	119449831
chr4	126658154	126658873				chr2	119484617	119485209
chr4	126807155	126807467				chr2	119677720	119678495
chr4	126889986	126890293				chr2	119683789	119684845
chr4	126991939	126992581				chr2	119688812	119689348
chr4	127015252	127016113				chr2	119691885	119692378
chr4	127505253	127505678				chr2	119706237	119706570
chr4	127666484	127668044				chr2	119723205	119724166
chr4	127668823	127669711				chr2	119791340	119791652
chr4	128461081	128462072				chr2	120342901	120343701
chr4	128483014	128483387				chr2	120418732	120419245
chr4	128590228	128590763				chr2	120596477	120597633
chr4	128596928	128598134				chr2	120694236	120695005
chr4	128630371	128631652				chr2	120711857	120712731
chr4	128634894	128636269				chr2	120825638	120826298
chr4	128637245	128638869				chr2	120826754	120827080
chr4	128689564	128690340				chr2	120847468	120848167
chr4	128822872	128823449				chr2	120949444	120949730
chr4	130110222	130111592				chr2	121480220	121480531
chr4	133034027	133034886				chr2	121570141	121570618
chr4	133155984	133156736				chr2	121941296	121941803
chr4	135185561	135186431				chr2	122145753	122146122
chr4	136241211	136241853				chr2	122661147	122661418
chr4	137262311	137262993				chr2	122863397	122864221
chr4	137627304	137628542				chr2	123787900	123788641
chr4	137857308	137858277				chr2	124703790	124704635
chr4	138222035	138222714				chr2	125257123	125257859
chr4	138222904	138224314				chr2	126776717	126776839
chr4	138540040	138540576				chr2	126825424	126825803
chr4	139241460	139241891				chr2	126891767	126892347
chr4	139299439	139302266				chr2	126999253	126999675
chr4	139628160	139628730				chr2	127041799	127042349
chr4	139665973	139666672				chr2	127360446	127361079
chr4	140284341	140285056				chr2	127526767	127527278
chr4	140653494	140654429				chr2	127640080	127640351
chr4	141220406	141222323				chr2	128063553	128063683
chr4	143343608	143344366				chr2	128289413	128289908
chr4	144346657	144347834				chr2	128395583	128395922
chr4	144355647	144357407				chr2	128396414	128396920
chr4	145404818	145405524				chr2	128436613	128436955
chr4	145807843	145808749				chr2	128756019	128756799
chr4	146488406	146489066				chr2	128781850	128782457
chr4	148203151	148204042				chr2	128801680	128802188
chr4	148286532	148287722				chr2	128876514	128878032
chr4	150216610	150217770				chr2	129087429	129087909
chr4	151540792	151542038				chr2	129233228	129234131
chr4	151584815	151585388				chr2	129252867	129253062
chr4	151612666	151613513				chr2	129277336	129278169
chr4	152696823	152697766				chr2	129281495	129282110
chr4	152778376	152780460				chr2	129438929	129440091
chr4	153127345	153128335				chr2	129443134	129444673
chr4	153161263	153162132				chr2	129579399	129580503
chr4	153203932	153204621				chr2	129605103	129605597
chr4	153206257	153207963				chr2	129610408	129611132
chr4	153248527	153249367				chr2	129618910	129619872
chr4	153261968	153262423				chr2	129661687	129662440
chr4	153523316	153524166				chr2	129729035	129729589
chr4	153535577	153536993				chr2	129881899	129882581
chr4	154511660	154512359				chr2	130736644	130736785
chr4	154518240	154519312				chr2	131094938	131095666
chr4	155982306	155983321				chr2	132402913	132403628
chr4	156941902	156942397				chr2	132415660	132416215
chr4	158258590	158259184				chr2	132449512	132449994
chr4	158273385	158274026				chr2	132496580	132496856
chr4	159041498	159042569				chr2	132581488	132582521
chr4	159048279	159049342				chr2	132638660	132639212
chr4	159267147	159268251				chr2	132788607	132789401
chr4	159445782	159446364				chr2	133526559	133527049
chr4	161669894	161670996				chr2	133591272	133592252
chr4	163398683	163399010				chr2	133993141	133993558
chr4	163494785	163496048				chr2	134079893	134080341
chr4	165186117	165186943				chr2	134123626	134124337
chr4	165657086	165657492				chr2	134160970	134161240
chr4	165915600	165916168				chr2	134333791	134334828
chr4	168522349	168522901				chr2	134334991	134335188
chr4	168604598	168605510				chr2	134359596	134360043
chr4	168787789	168788606				chr2	134376018	134376225
chr4	168819258	168819912				chr2	134446746	134447202
chr4	168821826	168822688				chr2	134496952	134497513
chr4	169039266	169039687				chr2	134522115	134524145
chr4	169042485	169043260				chr2	134532410	134533293
chr4	169050246	169050442				chr2	134558094	134559215
chr4	169179963	169180686				chr2	134574458	134574894
chr4	169243576	169245085				chr2	134594306	134594696
chr4	169315551	169316879				chr2	134601129	134602122
chr4	169351401	169352215				chr2	134715536	134715835
chr4	169485361	169486684				chr2	135530848	135531460
chr4	169663593	169664312				chr2	135531999	135532629
chr4	170049402	170050026				chr2	136093609	136094293
chr4	170090128	170090994				chr2	136404287	136404676
chr4	172843146	172843834				chr2	136423372	136423782
chr4	173038184	173038889				chr2	137231632	137231946
chr4	173835601	173836563				chr2	137338707	137339919
chr4	173930208	173931399				chr2	137347443	137347991
chr4	174430179	174431015				chr2	138010849	138011397
chr4	175790078	175790689				chr2	138071901	138072799
chr4	175988252	175989383				chr2	138121032	138122014
chr4	177373695	177374711				chr2	138147831	138148170
chr4	179399192	179399639				chr2	139165517	139165977
chr4	180530186	180531120				chr2	139346471	139346898
chr4	180541566	180543442				chr2	139791304	139791852
chr4	180913481	180914388				chr2	139898943	139899926
chr4	180960851	180961536				chr2	140212721	140212887
chr4	181172681	181173341				chr2	140575418	140575695
chr4	181193207	181194079				chr2	141728533	141729632
chr4	181821252	181822281				chr2	142472437	142473345
chr4	182293728	182294210				chr2	143156787	143157527
chr4	182449674	182452715				chr2	143346916	143347357
chr4	183407190	183407561				chr2	143389985	143390733
chr4	183959368	183960843				chr2	143401879	143402556
chr4	184511284	184512194				chr2	143679538	143680085
chr4	184644532	184645175				chr2	143771166	143771846
chr4	184732812	184733932				chr2	143876629	143877401
chr4	185215186	185215887				chr2	143939950	143940214
chr4	185305623	185306537				chr2	143946317	143947178
chr4	185369497	185371203				chr2	144025174	144025368
chr4	185516298	185518352				chr2	144042892	144043389
chr4	185541084	185542235				chr2	144230147	144230771
chr4	185787785	185789025				chr2	144234474	144234757
chr4	185792451	185793419				chr2	144272454	144273208
chr4	185963906	185964868				chr2	144402266	144402632
chr4	186200185	186201024				chr2	144519787	144520372
chr4	186689273	186689708				chr2	144711663	144711934
chr4	186702167	186703655				chr2	144834392	144835436
chr4	187255137	187256301				chr2	145038345	145038550
chr4	187652875	187653272				chr2	145203955	145204659
chr4	188031719	188032559				chr2	145245351	145246797
chr5	105346	105923				chr2	146084134	146084380
chr5	2208062	2208235				chr2	146222118	146222370
chr5	2333352	2333798				chr2	146547262	146547648
chr5	2496870	2497297				chr2	146939879	146941148
chr5	3117784	3119553				chr2	146971576	146971931
chr5	3259845	3260219				chr2	147214998	147215183
chr5	4199076	4199787				chr2	147644204	147644880
chr5	4518782	4519898				chr2	148162955	148163261
chr5	4647178	4647921				chr2	148922891	148923777
chr5	5764024	5764463				chr2	149017486	149018194
chr5	5953148	5954304				chr2	149159277	149160456
chr5	9165581	9166418				chr2	149160607	149161471
chr5	9196427	9197074				chr2	149169503	149170026
chr5	9533555	9534845				chr2	149170181	149171744
chr5	9547606	9548061				chr2	149307693	149308483
chr5	9621136	9622094				chr2	149587448	149588435
chr5	9642003	9643077				chr2	149597627	149598077
chr5	9927146	9927646				chr2	149800177	149800664
chr5	10373997	10374884				chr2	149927888	149928659
chr5	10760226	10760453				chr2	150046674	150047700
chr5	10856726	10857433				chr2	150212805	150213248
chr5	11129695	11130655				chr2	150222046	150222965
chr5	11415738	11416547				chr2	150332527	150332926
chr5	11595922	11596502				chr2	150339350	150340473
chr5	11639655	11640126				chr2	150344403	150345433
chr5	12330821	12331368				chr2	150429526	150429862
chr5	13944910	13945427				chr2	150431436	150432611
chr5	14035894	14036413				chr2	150630145	150631258
chr5	14146244	14146503				chr2	150808651	150809867
chr5	14259016	14259208				chr2	150916525	150916938
chr5	14264318	14265054				chr2	150924465	150925353
chr5	14340743	14341319				chr2	150925441	150926269
chr5	14580795	14581735				chr2	150939153	150939527
chr5	14709461	14710041				chr2	151086583	151087203
chr5	14872591	14873010				chr2	151165234	151165892
chr5	15159182	15160743				chr2	151175860	151176492
chr5	15260564	15261183				chr2	151253406	151253685
chr5	15354030	15355188				chr2	151265648	151265753
chr5	15363410	15364149				chr2	151523788	151524012
chr5	15366828	15367547				chr2	152237891	152238538
chr5	15483550	15484052				chr2	152572920	152573610
chr5	15501547	15502633				chr2	152588455	152589008
chr5	15551062	15551789				chr2	153145332	153146118
chr5	16702675	16703607				chr2	153543868	153544094
chr5	16712174	16714037				chr2	153601790	153602114
chr5	16727752	16728455				chr2	153935468	153935889
chr5	16741577	16742627				chr2	154697380	154698036
chr5	16751631	16752496				chr2	154810337	154810867
chr5	16753831	16754979				chr2	154912315	154912578
chr5	16849350	16850264				chr2	154945747	154947586
chr5	16894548	16895121				chr2	154952295	154952584
chr5	17352157	17352840				chr2	155377072	155378057
chr5	17374032	17375036				chr2	155382568	155383299
chr5	17411468	17412453				chr2	155525159	155525535
chr5	17433316	17434065				chr2	155642996	155643337
chr5	17810032	17811178				chr2	155732098	155733605
chr5	18135991	18136486				chr2	155748148	155748412
chr5	22844043	22844889				chr2	155802626	155803841
chr5	22893082	22893362				chr2	155829720	155831167
chr5	24560079	24560448				chr2	156694515	156695642
chr5	24606509	24607204				chr2	157053731	157054893
chr5	26889938	26890120				chr2	157172700	157174360
chr5	28744784	28745533				chr2	157216042	157217688
chr5	30904829	30905652				chr2	157305451	157305836
chr5	31334462	31335113				chr2	157329176	157330472
chr5	33153394	33154115				chr2	157337937	157338541
chr5	33331017	33331657				chr2	157438759	157440014
chr5	33628776	33629038				chr2	157441124	157441418
chr5	34616544	34617343				chr2	157592932	157594037
chr5	34724313	34725030				chr2	157874777	157875697
[truncated: 10,839 more rows]

## Sheet: Supplementary Table 4
RGC_IntraTAD_score	IPC_IntraTAD_score	N_coveredIntraHiC_pairs	RGC_InterTAD_score	IPC_InterTAD_score	N_coveredInterHiC_pairs	RGC_CpG	IPC_CpG	N_coveredCpG	RGC_GpC	IPC_GpC	N_coveredGpC	RGC_ins	IPC_ins	N_coveredINS	TE_family
17.5223	16.9994	63514	0.260087	1.35615	224281	91.5751	92.2326	6513	5.97707	6.96344	12720	1.74977	1.77333	16761	LINE/L1
19.3343	18.0194	141928	-2.26391	-2.15756	438348	88.9316	89.3754	5525	5.34829	6.61116	17018	1.72156	1.75043	24144	DNA/hAT-Charlie
19.9758	18.2476	2611	-4.60501	-4.24438	8303	89.1592	89.8925	688	5.61615	7.09364	2206	1.70781	1.73772	3132	DNA/hAT-Charlie
18.8481	17.8454	508355	-3.46529	-3.85983	1426826	90.3285	90.9217	13625	5.71052	6.96467	31356	1.70918	1.73738	43804	LINE/CR1
20.6077	19.6158	3306	-5.74216	-5.28409	8556	88.0909	88.9042	907	6.06906	7.36727	2354	1.68196	1.7127	3285	LINE/CR1
23.1459	22.7114	113601	-2.8178	-3.48442	323271	89.5766	90.0602	6466	5.18162	6.6762	13405	1.71347	1.73752	17149	LTR/ERVL-MaLR
19.1036	18.191	6945974	-2.83117	-3.07404	20801713	90.1517	90.8459	46343	5.60235	6.95118	115851	1.71734	1.74254	168013	SINE/MIR
20.1638	19.5038	1895374	-3.4387	-3.7107	6043565	88.8959	89.6087	28566	5.17617	6.52783	63298	1.71649	1.7415	87967	LINE/L2
21.2012	21.0913	32659	-4.89186	-5.11362	101184	86.6984	87.5215	2490	5.47274	6.84799	7100	1.72809	1.74683	11223	SINE/MIR
18.878	17.6751	3819838	-3.21019	-3.19511	11375827	89.7179	90.3276	38941	5.31607	6.53253	88273	1.70985	1.73874	121918	LINE/L2
19.4092	19.3466	991000	0.829323	2.50478	3298229	93.2302	93.889	53207	4.24606	5.3979	59681	1.76048	1.77916	60350	SINE/Alu
18.3838	17.5557	19459	-2.26108	-2.06797	63332	90.949	91.6513	2958	6.52273	7.87366	6576	1.7259	1.752	9159	DNA/hAT-Charlie
17.7118	17.046	61277	-2.13236	-1.94788	215003	91.7495	92.494	7516	5.32458	6.33597	12170	1.73383	1.75324	16152	LINE/L1
17.9763	16.9917	21957	-1.74729	-2.43536	51112	90.1611	90.7416	3882	4.99033	6.4012	7018	1.7138	1.74078	8579	LTR/ERVL-MaLR
20.1428	19.3265	2451478	-3.77852	-4.01497	7108201	89.1688	89.8967	25079	5.64401	7.02365	66443	1.71447	1.73906	97226	SINE/MIR
18.7615	19.0732	493981	0.425163	1.64663	1857363	91.2993	92.5083	25427	4.75393	6.12728	39098	1.76352	1.77916	43210	SINE/Alu
17.4279	18.2743	22966	-0.293007	-0.405062	74756	90.5316	91.3147	4115	5.32345	6.3404	6714	1.74005	1.75798	8833	LINE/L1
-1.38591	0.979474	31389	1.66074	2.71305	40294	90.7142	91.129	2235	5.12798	6.34454	5324	1.76724	1.78679	7070	SINE/Alu
16.7769	14.0135	9710	0.338425	0.301168	24476	89.6812	90.0095	3819	4.69331	5.69131	4613	1.72927	1.76003	5458	LINE/L1
12.4621	10.8473	3815	2.70543	1.45823	5638	85.8648	85.9269	1505	4.82689	5.54021	2498	1.73345	1.7648	2888	LINE/L1
20.5644	19.5693	35528	-2.90175	-3.19261	106341	90.1417	90.6641	3668	5.17275	6.49051	8333	1.70753	1.738	11691	LTR/ERVL-MaLR
19.6837	18.8588	14920	-2.42148	-3.12578	32958	89.8193	90.2539	2360	5.19772	6.59147	4967	1.69928	1.72837	6730	LTR/ERVL-MaLR
17.8274	16.4569	1160	-1.05574	-1.52981	3807	91.3779	91.844	795	6.86357	8.25017	1646	1.71383	1.74486	2229	DNA/hAT-Charlie
17.4146	16.0857	10686	-1.68447	-2.21776	23161	89.8824	90.3897	2917	5.02131	6.57751	4850	1.71891	1.74842	5738	LTR/ERVL-MaLR
18.9055	19.0858	3484098	0.544909	1.80683	12720773	92.766	93.5745	96719	4.28665	5.50279	112968	1.76225	1.78011	117504	SINE/Alu
18.8061	18.8238	315307	0.548743	1.97741	1110722	92.677	93.4047	28248	4.38044	5.60101	33912	1.75234	1.77281	36026	SINE/Alu
21.724	21.9234	25893	-0.742975	-2.73147	58255	89.1963	89.3696	2444	4.60761	6.18971	4801	1.70284	1.72886	6414	LTR/ERVL
14.4057	13.4404	28864	-1.00825	-2.19249	52564	90.2545	90.8742	4220	5.02023	6.33335	7009	1.73433	1.75867	8199	LTR/ERVL
20.5818	17.7747	730	0.209006	-3.20039	1288	89.776	90.0479	447	5.39019	6.77646	923	1.73119	1.76628	1223	LTR
14.87	13.6607	38608	-0.0447822	-0.776129	75758	91.0892	91.3805	5038	5.96692	6.97505	8135	1.71688	1.74483	10278	LINE/L1
17.8624	16.8253	73601	-1.8315	-1.54462	254230	91.6137	92.4072	6129	5.85246	6.90544	13076	1.73623	1.76163	17898	LINE/L1
15.0586	13.7462	86441	0.26765	-0.58979	160522	91.2807	91.3963	7496	5.62431	6.66458	12232	1.71667	1.74675	15326	LINE/L1
19.7241	18.3739	2777	-3.14904	-2.64387	8635	89.6363	90.3625	1130	5.05091	6.29904	2390	1.71275	1.74033	3341	DNA/hAT-Tip100
15.9468	14.5436	3197	-0.167236	-1.3458	5970	90.4367	90.7492	1787	4.8879	5.8614	2386	1.70828	1.73955	2840	LINE/L1
19.0062	18.8865	1572	0.701967	1.56105	5083	93.0926	93.8595	2247	4.19368	5.5035	2523	1.74692	1.7646	2574	SINE/Alu
15.8871	14.7918	700262	-1.49144	-1.6955	1884247	90.1408	90.6719	20758	5.14315	6.25347	40703	1.72752	1.75288	51704	LINE/L2
17.7683	18.0556	50049	0.521794	2.06087	177327	91.1548	92.3623	4755	4.90833	6.26688	11552	1.75562	1.77553	14298	SINE/Alu
15.5955	15.2235	1422	-1.70209	-1.77608	3883	93.5479	94.3057	1008	5.57369	6.68364	1601	1.72915	1.75061	2432	DNA/TcMar-Tigger
17.7237	16.3868	20597	-3.07489	-2.32433	67757	91.9142	92.6363	2754	6.1611	7.2443	6338	1.71757	1.74317	9113	LINE/L1
18.2787	17.9383	302597	-0.414201	0.690576	990018	93.4281	94.0886	32155	4.22644	5.40916	35369	1.74392	1.76614	35444	SINE/Alu
14.9556	13.0159	49585	1.47002	0.289104	83355	87.7126	87.9573	6142	4.59825	5.52094	8313	1.72279	1.75429	10677	LINE/L1
18.4174	19.1202	499	1.56945	-0.668991	1090	90.0706	91.0704	343	5.29419	6.8166	783	1.74099	1.76852	1065	LTR/ERVL?
15.6399	13.766	63467	-0.643822	-1.25635	112929	90.3748	90.6749	8174	4.62936	5.65045	10049	1.70923	1.74521	11916	LINE/L1
14.7345	12.6473	7734	0.0137471	-0.995586	12708	86.5172	86.5788	2348	4.78185	5.64472	3601	1.71665	1.74847	4348	LINE/L1
18.6964	18.734	3080764	0.351897	1.50804	11555679	92.7313	93.5397	93943	4.34571	5.58626	109201	1.75793	1.77698	112188	SINE/Alu
12.6304	11.6936	26383	1.02732	0.0366083	44315	89.4197	89.5137	3785	5.34751	6.2295	6607	1.73275	1.75955	8120	LINE/L1
15.5316	14.1966	32737	0.442124	-0.718319	36606	90.2857	90.4309	4313	5.04392	5.99162	6136	1.70896	1.74072	7265	LINE/L1
14.9536	12.5541	1234	2.91149	2.54139	1776	88.9894	89.4832	825	5.49107	6.30309	1374	1.74976	1.778	1679	LINE/L1
15.517	15.2227	1298	-0.157662	-0.444572	3850	93.3452	93.7534	718	5.10144	6.32145	1306	1.73205	1.75789	2425	DNA/TcMar-Tigger
17.4583	16.758	3635	-1.10095	-0.355934	11644	93.1199	93.7685	3672	4.34456	5.60088	3931	1.745	1.7648	3896	SINE/Alu
13.1333	9.76933	75	-5.47278	-3.91266	158	92.6789	93.2329	193	5.1887	6.48191	309	1.71239	1.74753	483	DNA/TcMar-Tigger
15.1736	14.3448	424960	-0.817112	-0.897325	1230486	91.0561	91.7351	13945	6.13654	7.06212	30899	1.73717	1.76012	42135	LINE/L1
13.5725	9.43424	1256	0.143222	-0.0746201	3290	91.6075	91.8481	929	5.69297	6.74758	1630	1.74134	1.76008	2050	LINE/L1
17.8656	17.9814	7335	-1.03495	-2.26869	16450	89.773	90.1708	1473	5.00451	6.3197	3350	1.71518	1.74389	4543	LTR/ERVL-MaLR
15.9348	16.2761	9674	-0.638769	0.084369	29320	93.1173	93.7182	5702	4.14446	5.3308	6229	1.75715	1.77478	6165	SINE/Alu
17.9369	15.5278	558	1.7332	0.209066	1467	86.8608	87.289	772	5.4466	6.41888	1220	1.7449	1.77509	1367	LTR/ERV1
16.6392	15.7675	286	-1.82933	-1.37189	491	85.2183	85.4329	406	5.20052	6.37882	643	1.74541	1.77255	758	LTR/ERV1
21.0898	16.2254	197	0.223601	-1.90803	411	91.5412	91.1617	233	6.27829	7.46517	547	1.7039	1.7275	702	LINE/RTE-X
18.861	17.5809	36671	-0.299254	-1.14695	85163	89.9295	90.5209	3865	4.91866	6.31242	7658	1.70446	1.73268	9683	LTR/ERVL-MaLR
17.7274	17.5387	2015657	-0.578416	0.477666	6528414	93.7192	94.3176	86082	4.10781	5.29117	92799	1.74755	1.76726	91460	SINE/Alu
19.6734	18.5916	40635	-1.62943	-2.55543	80178	90.4028	91.0456	3616	5.19887	6.59984	7652	1.7109	1.74112	10726	LTR/ERVL-MaLR
18.703	16.5385	3317	-0.977402	-1.23839	8939	91.8027	91.88	1182	5.76518	7.09655	2600	1.71921	1.74891	3436	LTR?
17.7706	16.691	5254	-1.00883	-1.83756	12622	86.6538	87.0933	2474	4.79099	6.09561	3948	1.71401	1.74203	4239	LTR/ERVL-MaLR
19.755	18.4494	11444	-2.27182	-2.769	29409	90.5273	91.2525	3074	4.92316	6.30093	5004	1.71553	1.74201	6203	LTR/ERVL-MaLR
18.5805	18.8978	3050489	0.40424	1.82565	11258428	91.561	92.5877	75386	4.60961	5.94037	104395	1.75747	1.776	111212	SINE/Alu
17.4456	17.5947	4627	1.49891	3.40577	15206	91.5988	92.3987	1673	4.84651	6.08196	3543	1.74149	1.76477	4116	SINE/Alu
18.9799	18.8866	567064	0.123642	1.47747	2016868	92.7525	93.5406	41186	4.28216	5.48126	47314	1.75433	1.77361	48632	SINE/Alu
17.6912	18.7117	4620	-2.50347	-3.27952	13181	91.7287	92.0574	1689	5.96838	6.96741	3164	1.71667	1.74277	4237	LINE/L1
17.1536	15.6415	992	4.01426	2.38857	1697	89.8948	91.1099	471	5.30641	6.56597	1055	1.72555	1.75279	1513	LTR/ERVL
21.7488	13.3814	86	4.17344	4.02734	128	89.466	90.4991	159	5.46133	6.3428	270	1.77728	1.81068	369	LTR/ERV1
17.4403	16.6085	91685	-1.44434	-2.20216	216371	90.224	90.648	8324	4.86623	6.20888	14395	1.71968	1.74679	17553	LTR/ERVL-MaLR
15.3332	14.167	38249	-0.914046	-1.89241	62552	88.5939	89.1407	5302	4.77503	6.04884	8082	1.70955	1.74027	9497	LTR/ERVL-MaLR
19.2528	19.5418	140793	0.899279	2.63586	513769	90.9212	91.9676	9189	4.94892	6.21207	18891	1.76521	1.78377	23024	SINE/Alu
18.7074	18.6306	407638	0.271752	1.68565	1369443	93.0878	93.7738	36272	4.18746	5.36727	39718	1.75398	1.77421	39925	SINE/Alu
19.5769	18.4344	2882	-1.47576	-1.1271	7278	91.2488	91.3669	2455	4.61483	6.33214	2944	1.7311	1.76028	3024	DNA/hAT-Charlie
19.0415	18.5827	7790	-1.0864	-0.914307	18879	88.9739	89.657	2382	4.89005	6.05298	3930	1.73299	1.75934	5032	LTR/ERVL
19.928	16.6941	372	6.47188	9.40555	793	86.3111	87.054	405	5.73934	7.05811	755	1.79049	1.81033	1063	LTR/ERVL
16.7354	16.151	54482	-1.50172	-1.13607	174230	91.982	92.568	6861	5.63175	6.56454	12028	1.73391	1.75631	15424	LINE/L1
16.9531	15.707	256	-2.07453	-2.04682	581	90.6881	90.6048	282	5.54067	7.14683	609	1.72765	1.75705	837	DNA/TcMar-Tigger
18.634	17.4648	1266	-1.43298	-2.18701	2517	89.5243	90.6493	580	5.88384	6.96144	1244	1.73882	1.77102	1894	LTR/ERV1
18.7224	19.053	33466	0.744313	2.19297	107143	92.8103	93.5955	8778	4.31967	5.50658	10430	1.76177	1.78119	10985	SINE/Alu
9.98118	7.83529	85	2.55	3.57733	172	90.3083	90.4547	457	3.91003	4.83577	482	1.74609	1.77738	500	LTR/ERVK
18.0331	18.2514	34270	0.563529	2.2999	122623	91.8547	92.9767	6383	4.77334	6.02766	10701	1.75047	1.77321	11704	SINE/Alu
21.641	21.067	549	-2.69421	-3.30381	1469	91.8528	92.5947	417	6.20087	7.29053	951	1.71224	1.74687	1361	DNA/hAT-Charlie
18.4925	18.6927	2504471	0.360081	1.42471	9293007	92.6869	93.4663	84799	4.27774	5.53618	97935	1.762	1.77958	100072	SINE/Alu
17.4292	16.2021	15464	-2.01349	-2.21001	36274	89.5913	89.9398	2540	4.82412	5.96111	5370	1.71765	1.74626	7316	LTR/ERVL-MaLR
19.1522	19.2108	7501	0.933456	1.98157	24785	92.4273	93.125	4831	4.16668	5.34098	5425	1.75281	1.7734	5413	SINE/Alu
18.5913	18.5602	364057	0.686566	2.14252	1379040	92.7078	93.5522	31027	4.44147	5.67182	37075	1.75594	1.77639	39049	SINE/Alu
18.2003	17.735	7587	-2.09267	-1.56322	26818	88.9796	89.7649	1484	5.53518	6.78651	4057	1.73258	1.76141	5784	DNA/hAT-Charlie
13.9228	13.6801	3814	-1.70147	-2.36424	6197	90.971	91.0404	1234	4.51103	5.78229	2014	1.7224	1.7521	3073	LTR/ERVL
22.8852	18.2233	223	-0.00899861	-6.21669	689	89.3483	89.9298	466	5.83048	6.90229	795	1.76567	1.79243	892	LTR/ERV1
17.653	13.999	415	1.99072	0.851131	442	90.3468	90.9611	366	6.01996	6.95912	702	1.72596	1.75935	802	LTR/ERV1
12.1103	11.4363	63553	-1.02847	-2.30964	102474	91.1728	91.6383	6616	5.63386	6.77909	9952	1.70801	1.7323	12121	LINE/L1
14.716	13.7591	1579	4.4226	3.03336	2920	88.6288	88.6502	760	4.47512	5.63665	1383	1.76666	1.79786	2058	LTR/ERV1
19.2101	21.1007	138	4.17795	2.10211	331	88.4802	88.83	408	5.11983	6.26039	563	1.74428	1.76998	669	LTR/ERV1
16.8674	16.186	9190	-0.625646	-0.0619423	27876	92.6021	93.2541	4595	4.52232	5.87532	5723	1.74027	1.76184	6233	SINE/Alu
12.2009	9.16619	349	-1.49065	0.407932	353	87.5917	87.2945	448	5.02177	6.03345	635	1.76673	1.79415	752	LTR/ERV1
21.5726	19.7774	62	-7.51593	-2.47253	182	84.5852	85.4282	108	6.81091	7.43973	304	1.70919	1.73883	449	DNA/hAT-Charlie
17.5791	13.6422	652	0.434118	-2.14506	1316	91.3	91.4487	677	5.22565	6.31809	1152	1.72463	1.75129	1386	LTR/ERV1
15.5353	14.4958	30625	-0.929662	-1.44314	62775	91.3883	91.6851	5118	5.65485	6.64664	7966	1.72439	1.74863	9392	LINE/L1
18.2075	18.379	88253	-0.333217	0.710153	318606	90.2793	91.3839	8177	5.04931	6.46684	16502	1.75395	1.77355	19119	SINE/Alu
16.7674	16.2513	4261	-1.46525	-1.0919	15671	91.0613	91.6967	1280	5.80442	6.65082	3077	1.73249	1.75994	4360	DNA/hAT-Charlie
16.4993	15.2539	1305	-0.813487	0.731984	4471	92.9389	93.3066	849	5.83942	6.62082	1690	1.73142	1.75966	2421	DNA/TcMar-Tigger
16.5938	16.9011	8936	-1.96673	-1.73517	17304	91.4308	92.0842	2189	5.63631	6.53685	3842	1.72793	1.75114	4962	LINE/L1
17.4773	17.3438	943	-1.04208	-0.404827	2714	93.5808	94.1148	1769	4.07662	5.33704	1875	1.74157	1.76075	1845	SINE/Alu
17.0009	16.2991	20304	-1.39654	-1.12685	62418	91.8586	92.6559	4137	5.63955	6.63999	7223	1.73282	1.7588	9309	LINE/L1
23.1051	19.6483	605	0.0436677	-1.07974	987	91.6492	92.0082	592	5.28016	6.46586	969	1.72668	1.75236	1132	LTR/ERV1
15.616	14.4686	210453	-1.70415	-1.87801	594389	91.4662	91.9358	14266	5.70551	6.67386	23805	1.71783	1.74075	29176	LINE/L1
14.8308	17.2962	130	6.54286	4.18464	280	84.8292	84.0305	240	5.35013	5.51867	387	1.78109	1.81039	632	LTR/ERV1
19.0764	17.8656	280876	-2.35288	-2.36212	823292	88.4731	89.2119	8693	5.16426	6.47647	24098	1.71974	1.7493	33405	DNA/hAT-Charlie
18.6733	18.9733	273	4.62343	-0.367897	623	86.6724	88.3973	536	5.28915	6.41452	821	1.74764	1.7734	921	LTR/ERV1
18.1407	17.5705	1398	-0.497319	-1.78566	2350	90.6197	91.3511	751	5.18606	6.45124	1388	1.71569	1.74631	1811	LTR/ERVL-MaLR
21.3824	20.3027	7263	-1.91712	-2.42407	20965	89.1954	89.8853	1431	5.1632	6.42873	3554	1.71528	1.74377	4935	LTR/ERVL-MaLR
19.2153	17.8264	20940	-3.57302	-3.54416	56500	91.0457	91.5777	2356	5.78576	6.81477	5774	1.70635	1.73629	8629	DNA/hAT-Charlie
16.6253	20.6185	685	4.77498	0.866113	1083	89.0085	89.8968	577	4.86609	5.96162	917	1.75214	1.77839	1116	LTR/ERV1
17.8845	16.7311	14291	-1.04779	-1.47991	43255	91.7428	92.3988	2959	5.71592	6.73972	5643	1.74056	1.76364	7612	LINE/L1
16.3466	14.7853	37620	-0.415385	-1.22067	77875	89.319	89.6417	5962	4.63118	5.54403	7954	1.72457	1.75629	10343	LINE/L1
17.2416	17.6021	3710	-3.35714	-2.9189	12108	91.6804	91.9799	1586	5.87305	6.80336	2926	1.72087	1.75015	3945	LINE/L1
11.5436	11.3208	5620	1.70202	-0.326974	7952	89.6281	89.6275	1468	5.40062	6.43372	2638	1.72718	1.75233	3444	LINE/L1
13.977	13.2653	22143	0.917688	0.0519975	37721	90.6068	90.9164	3823	5.20975	6.12167	5602	1.71697	1.75196	6951	LINE/L1
39.32	29.24	5	0.75	11.8	2	85.1361	83.4315	44	4.78311	5.85515	57	1.75989	1.80383	59	LTR/ERVK
13.5929	14.8997	1146	4.3698	3.08906	1417	87.5532	87.5875	812	5.06383	5.91988	1158	1.73137	1.76461	1248	LINE/L1
18.1892	15.7458	2043	-0.626282	-1.29881	3706	91.0918	91.3206	1618	4.7152	5.79209	1946	1.71282	1.74181	2212	LINE/L1
18.1728	16.1486	16447	-0.180316	-1.08208	29410	90.3656	90.6065	4186	4.60617	5.82877	5506	1.71214	1.74375	6490	LINE/L1
16.5928	15.9964	65706	-1.81422	-2.0178	187792	91.5091	91.9071	6377	5.88657	6.76995	12518	1.721	1.74552	15908	LINE/L1
14.4206	14.7823	350	-3.54485	-2.30049	408	89.6369	89.8619	347	5.08369	6.17329	593	1.71825	1.75089	760	LTR/ERVL
15.4006	14.4968	23230	0.277121	-0.508231	41759	91.3111	91.4889	3665	5.73827	6.85186	6081	1.72112	1.75035	7900	LINE/L1
14.0115	13.3146	2707	0.644047	0.934973	6039	89.9598	90.8596	1121	5.79841	6.79464	2256	1.71812	1.74693	2839	LINE/L1
18.026	16.97	4684	-1.29645	-1.38982	12830	91.2722	91.5533	1426	6.12827	7.02581	3019	1.72076	1.75005	4199	LINE/L1
18.4581	16.2314	3770	-1.71722	-2.05092	8618	90.5072	90.8946	1420	4.81041	6.42164	2681	1.72123	1.74994	3437	LTR/ERVL-MaLR
16.5088	15.6561	181414	-0.945761	-2.25014	331189	89.4631	90.1443	12501	4.59896	5.94361	18518	1.71071	1.74131	21641	LTR/ERVL-MaLR
13.0165	12.8326	8850	-0.522206	-2.57559	12578	88.6304	88.922	2514	3.5281	4.36987	3647	1.72437	1.75426	3968	LTR/ERVL-MaLR
4.50247	8.85185	81	1.56333	8.34778	90	88.6249	88.5665	164	5.36826	7.29766	258	1.77097	1.79085	344	LTR/ERV1
19.5577	18.4771	201	-5.25379	-5.3649	396	89.5051	87.954	187	7.59471	8.68877	487	1.66937	1.70331	732	DNA?
15.9112	14.9962	5631	0.00618777	-1.10413	12072	91.165	91.3564	2860	4.72428	5.83202	3628	1.71622	1.74967	3900	LINE/L1
18.3614	17.0063	23577	-2.05651	-1.67442	78764	91.3947	92.2722	2816	5.74578	7.0477	7104	1.7328	1.75526	10161	DNA/hAT-Charlie
19.3561	18.1631	64683	-1.75916	-1.78958	185482	88.0576	88.89	5044	5.10155	6.42343	12429	1.71568	1.74477	15434	DNA/hAT-Charlie
16.811	16.0403	17061	-1.66379	-1.9947	51688	91.4158	92.2196	3710	5.66763	6.71873	6718	1.72544	1.74632	8544	LINE/L1
12.524	11.7573	48975	-0.63693	-1.72327	102134	90.3839	90.8902	5090	5.88455	6.89765	9830	1.72331	1.74539	12138	LINE/L1
16.6325	16.0598	109793	-0.708992	-0.21842	371159	91.7517	92.4612	9807	5.68497	6.78523	17212	1.74905	1.77049	22207	LINE/L1
18.4071	17.9505	1057	-3.06488	-1.27525	2731	90.5078	90.9947	536	5.32387	6.45516	1315	1.70901	1.74395	1901	LTR/Gypsy
15.3852	14.1352	1579	-1.21402	-1.85191	2882	90.6706	90.8245	668	6.37299	7.27179	1462	1.70926	1.73646	2020	DNA/hAT-Blackjack
14.2972	13.4807	2257	1.47758	0.797225	3207	87.2721	88.4985	865	4.21784	5.41427	1382	1.73712	1.76578	2274	LTR/ERV1
17.3359	17.4567	3725	-2.28142	-2.72311	9605	89.6659	90.5754	1078	5.22022	6.74523	2573	1.717	1.7448	3598	LTR/ERVL
18.8161	17.5768	5376	-2.67195	-2.44571	13241	89.7805	90.0139	1072	5.18181	6.46795	2716	1.7155	1.7493	3933	LTR/ERVL
15.9811	15.7392	1747	-0.323032	0.421346	6287	91.6102	92.2558	982	5.9878	7.06061	2090	1.74098	1.76402	2880	DNA/hAT-Charlie
14.7724	15.9887	6574	0.161492	0.942218	22476	92.4605	93.3304	2484	6.12106	7.14274	4354	1.74776	1.76841	5405	DNA/hAT-Charlie
14.3032	13.2643	6945	-2.10822	-1.70292	19243	92.8572	93.3084	2171	5.34335	6.59813	3480	1.72068	1.74855	5178	DNA/TcMar-Tigger
22.9731	21.1519	1574	-1.45145	-1.97308	4985	91.344	92.2565	550	5.93802	7.03846	1341	1.74146	1.76734	2010	DNA/hAT-Charlie
18.0275	16.1807	1023	-2.59623	-2.09028	2470	93.5429	94.0775	952	5.35187	6.31932	1459	1.72679	1.75306	1907	DNA/TcMar-Tigger
15.4684	15.5951	509	-2.3097	-3.91506	1361	91.4967	92.3647	326	5.63305	7.09158	925	1.70359	1.73115	1372	DNA/hAT-Charlie
19.7613	19.0903	65844	-2.69818	-3.20397	181429	90.04	90.6225	7248	4.87276	6.29593	11910	1.72173	1.74498	14963	LTR/ERVL-MaLR
21.5744	20.9999	3133	-2.70477	-3.02625	9886	89.7703	90.2628	924	5.30319	6.69343	2252	1.71317	1.74221	3031	DNA/hAT-Charlie
17.4001	17.4417	1867	-0.909075	-0.662975	4397	92.9175	93.6329	1031	5.44279	6.61588	1754	1.73557	1.7621	2546	DNA/TcMar-Tigger
13.292	13.5607	224	-0.274719	3.1618	178	89.0932	89.4589	251	4.99656	6.00976	378	1.78402	1.80293	402	LTR/ERV1
17.0429	15.7386	94959	-1.38767	-0.981962	328369	91.0693	91.739	8715	5.5072	6.6862	16162	1.72785	1.75169	20202	LINE/L1
16.2702	14.8474	12150	-1.08657	-1.55667	27864	88.4629	89.0059	2794	5.00403	6.21285	5313	1.71465	1.7419	6459	LTR/ERVL-MaLR
19.6513	18.3678	7401	-1.51977	-2.18665	16665	89.2865	89.671	1760	5.04303	6.30285	3464	1.72592	1.75615	4689	LTR/ERV1
17.7384	16.7461	607	0.195232	1.7059	1678	88.7241	89.0132	959	3.71835	4.52577	1144	1.78064	1.79795	1349	Retroposon/SVA
13.0222	12.1856	6398	-1.44063	0.290059	10200	89.2407	89.4118	1725	5.4976	6.40224	3037	1.7377	1.76373	3748	LINE/L1
31.8667	29.3333	3	4.81429	3.47857	14	88.0121	88.7812	38	6.5445	6.87053	98	1.66095	1.68558	137	Unknown
18.5785	17.7577	80176	-2.05307	-2.84533	197911	90.2901	90.7696	7968	5.08409	6.41081	13669	1.72019	1.74462	16734	LTR/ERVL-MaLR
19.456	18.17	209888	-4.14065	-3.9685	563419	90.5542	91.0916	7476	5.53325	6.68138	19088	1.69858	1.73022	27260	LINE/L2
20.0464	19.467	631	-3.74281	-3.87809	2058	89.9126	90.1686	458	6.12197	7.4852	1164	1.71667	1.74187	1551	DNA/hAT-Charlie
18.217	17.4959	196098	-2.95071	-2.50067	667561	92.0016	92.6251	8250	6.32794	7.4083	19358	1.71908	1.74565	28565	LINE/L1
-9.96	22.6967	30	9.03585	6.26792	53	82.4695	82.1105	155	5.76052	6.60868	188	1.85755	1.88497	245	LTR/ERV1
18.8181	17.4569	20302	0.229365	1.36314	57913	91.0403	91.5395	3435	5.51257	6.43254	6267	1.73608	1.755	8431	LINE/L1
18.7346	18.364	88105	-0.322423	0.859966	292640	93.0984	93.7292	17967	4.20984	5.4124	19240	1.75124	1.77186	19064	SINE/Alu
16.7493	21.9834	536	8.65714	14.4059	798	87.4026	88.2272	477	5.91499	6.84796	844	1.80311	1.82732	1038	LTR/ERV1
11.2021	9.69983	575	1.97068	-3.22326	1238	87.2142	87.1151	516	5.53086	6.31126	959	1.75068	1.77126	1164	LTR/ERV1
16.5103	7.85517	29	8.3087	1.75217	46	90.7979	89.2885	115	6.07708	6.86352	221	1.75246	1.78236	274	LTR/ERVL
14.9149	15.1785	181	4.51084	3.89606	203	83.6119	83.2143	377	4.54961	5.54192	443	1.76532	1.79557	451	LTR/ERVK
19.9825	19.1486	3071	-2.5018	-2.90979	9740	89.42	89.9387	943	5.49563	6.99662	2156	1.73587	1.75956	2905	DNA/hAT-Charlie
16.695	16.0946	18019	-1.59124	-1.11003	54461	92.9359	93.5693	3147	5.33328	6.42233	6186	1.72654	1.75396	8693	DNA/TcMar-Tigger
13.2968	13.566	1431	-1.04494	-1.0726	2679	90.0409	90.2938	948	4.90522	6.21223	1581	1.7374	1.76055	1793	LTR/ERVL
23.2933	20.6793	135	-5.57023	-8.08605	215	85.3349	87.4455	107	6.4414	8.06384	360	1.69209	1.71919	544	LINE/L2
14.3995	13.5376	76627	-1.05763	-1.46891	188516	90.3963	90.9871	8039	5.78707	6.69579	13690	1.72681	1.75216	16337	LINE/L1
20.7093	18.2685	1273	-2.54297	-3.23659	3703	90.4979	91.4101	626	5.51572	7.17591	1540	1.71233	1.74219	2296	DNA/hAT-Blackjack
11.398	9.87755	49	-0.549474	2.19579	95	89.1329	89.0423	192	4.97654	5.84909	297	1.7524	1.77505	374	LTR/ERV1
20.5389	20.586	4281	-1.68654	-3.20339	8794	89.9476	90.9789	1469	4.83788	6.70743	2741	1.71083	1.73939	3467	LTR/ERVL-MaLR
16.7787	15.5376	3593	-1.76085	-1.43194	8786	95.8751	96.2383	2954	3.88284	4.86067	3263	1.72331	1.75278	3602	SINE/Alu
15.1324	14.0876	16075	-0.777789	-0.957161	42613	91.2455	91.6688	3068	5.89384	7.01779	5987	1.74301	1.76448	7812	LINE/L1
23.2	19.795	20	-11.1038	-15.4528	53	90.4122	91.0696	159	4.69874	5.70095	171	1.7973	1.80764	164	LTR/ERVK
13.8961	11.8695	31125	-1.11809	-1.10384	76831	90.3675	90.9934	4774	5.86366	6.79065	8506	1.72883	1.75242	10488	LINE/L1
10.0997	9.04131	1208	-1.69967	-1.6209	3019	91.0075	91.1513	796	5.53875	6.49117	1484	1.73062	1.74507	1868	LINE/L1
26.4408	25.2453	552	1.72954	0.438932	1161	88.8225	89.0793	630	5.34386	6.43754	977	1.76053	1.7831	1193	LTR/ERV1
14.6084	14.4747	37685	-1.83954	-2.58124	94393	91.4874	91.9823	5363	5.71467	6.71071	9409	1.711	1.73554	11960	LINE/L1
14.8308	14.1799	2028	-0.877323	-1.35011	3788	91.8462	91.8107	1604	4.75786	5.72389	2105	1.72913	1.75645	2312	LTR/ERV1
18.7693	18.754	32739	0.365053	1.93626	101452	93.2546	93.8981	9718	4.18784	5.31878	10804	1.75219	1.7729	11094	SINE/Alu
16.7985	14.6166	47378	-0.352125	-0.586117	105934	90.894	91.3104	7017	4.7655	5.72612	9170	1.71363	1.74632	11970	LINE/L1
20.816	18.3203	449	-0.457907	-0.463808	1271	90.7085	91.6461	332	7.07122	7.86407	847	1.73133	1.76593	1229	LTR?
17.5123	17.7703	1876	-0.00462954	-0.209964	5249	88.8067	89.3792	1417	5.36285	6.3669	2294	1.74572	1.77616	2668	LTR/ERV1
21.2832	18.8534	1205	-2.36809	-1.02799	3576	91.6042	92.4304	782	5.39159	6.83004	1606	1.70969	1.74136	2180	DNA/hAT-Tip100
20.8039	13.9118	51	6.11395	10.5605	86	87.6834	88.6542	201	4.17877	5.42265	261	1.74929	1.76734	315	LTR/ERVK
23.0629	23.1387	194	11.1491	12.9769	324	84.8295	86.6745	363	6.39435	6.99685	410	1.87528	1.88918	433	LTR/ERVK
17.5746	19.2201	755	12.0252	7.19292	452	85.3931	85.6719	331	4.53006	5.44654	512	1.77668	1.80005	595	LTR/ERVL
27.0188	26.0685	931	3.43711	3.00937	1633	91.7824	92.5092	584	4.87952	6.09117	1027	1.75911	1.78614	1405	LTR/ERVL
20.2535	20.1982	24848	-4.49545	-5.42078	66787	89.0538	89.7232	2244	6.10088	7.19486	6210	1.70184	1.72799	9358	LINE/CR1
15.3595	15.3091	931	0.109312	-0.389084	1933	88.3354	88.8715	786	4.88324	6.1958	1292	1.73441	1.76299	1608	LTR/ERV1
4.54043	3.60457	940	-1.55935	-0.897408	1466	87.6151	88.4408	546	5.3654	6.28098	1021	1.76935	1.79431	1341	LTR/ERV1
17.6331	16.3839	335	-1.63956	0.302114	1135	93.8686	94.0949	1028	4.16997	5.25767	1155	1.74715	1.76656	1214	SINE/Alu
19.9945	19.472	642	-0.0430349	1.27905	2010	92.7295	93.3515	1395	4.35859	5.46269	1514	1.75965	1.77971	1524	SINE/Alu
14.965	16.341	117	-2.95493	-0.658882	304	93.9099	94.8032	495	4.31296	5.56821	606	1.72206	1.74521	633	SINE/Alu
19.0682	18.2644	80180	-1.67151	-1.60114	227836	88.7159	89.1722	4630	5.05276	6.58117	10484	1.74235	1.7657	15989	DNA/hAT-Charlie
17.9518	19.5223	770	-0.497087	-1.66644	2163	90.2222	90.8164	455	6.29072	7.33289	1014	1.71794	1.74348	1364	DNA/hAT-Tag1
22.8617	19.2564	605	-2.87418	-3.11871	1700	90.9914	91.4814	369	5.89779	7.31714	1005	1.73248	1.75901	1632	DNA/hAT-Blackjack
13.3409	16.1917	132	1.07717	2.43653	219	84.5253	84.9488	194	6.26421	7.50411	430	1.73001	1.76709	551	LTR/ERV1
18.085	17.4156	7893	-0.806258	0.286282	24049	93.8663	94.3316	5114	4.3036	5.47067	5699	1.74435	1.76725	5682	SINE/Alu
10.9689	13.3165	206	17.5939	18.119	310	88.6854	89.1095	339	4.58632	5.85318	571	1.74206	1.7709	653	LTR/ERV1
-3.57714	-4.43714	35	11.2158	-2.79474	19	86.7171	86.3001	51	4.76455	6.14054	108	1.79009	1.82035	140	SINE/Alu
13.6683	10.8819	271	-0.960661	-0.353058	605	86.3888	86.8841	339	4.84361	5.86455	620	1.73751	1.76076	874	LTR/ERVL
15.261	13.3305	59	3.284	7.47067	75	89.7175	89.4957	142	5.17785	6.05754	189	1.78466	1.82222	306	LTR/ERV1
26.9225	22.105	40	5.56912	3.76471	68	85.3835	83.9879	143	5.05861	6.64781	217	1.8038	1.81291	258	LTR/ERVL
0.481818	-2.01818	88	-1.37051	4.32179	78	92.3532	91.5248	185	4.84904	6.27123	305	1.75187	1.77838	362	SINE/Alu
27.988	21.592	25	-8.52222	-3.93016	63	91.0093	92.1892	151	3.87114	5.01136	215	1.73151	1.75238	286	LTR/ERV1
31.0462	17.1846	13	13.2457	9.20435	46	87.4454	87.5781	131	4.10853	5.13581	148	1.76799	1.80142	162	LTR/ERV1
17.3895	8.87368	19	-3.87037	2.72593	27	85.2253	85.0889	181	4.77888	5.93449	214	1.80767	1.83252	227	LTR/ERV1
22.2569	19.4202	650	-3.18067	-4.60026	771	85.3022	84.5333	212	8.17082	9.14698	591	1.71326	1.7459	1077	DNA?
10.0205	27.828	132	5.82812	-1.67917	192	89.3719	90.2972	275	4.94645	5.92697	417	1.74573	1.77562	469	LTR/ERV1
23.4385	20.6642	109	3.90437	5.33805	389	91.2613	92.1712	580	4.58451	5.78629	704	1.76253	1.78146	768	LTR/ERV1
12.1888	10.9596	40388	1.92262	1.16624	65336	89.3276	89.3477	4738	5.17521	6.11919	7498	1.74777	1.77537	8861	LINE/L1
15.0393	14.7936	703	5.02455	4.59569	1393	87.3073	86.872	658	5.65612	6.45097	1048	1.76762	1.79818	1305	LTR/ERV1
11.0226	9.31497	1129	-1.31318	-2.44228	1237	90.9096	91.0183	1027	3.64571	5.11759	1187	1.71343	1.73368	1252	LTR/ERV1
10.9167	9.24583	48	-0.325	-0.954688	128	87.7711	88.4519	264	3.98375	5.35132	324	1.73509	1.76019	346	LTR/ERV1
21.1907	22.0547	75	-6.44056	3.68389	180	86.9732	87.0537	170	4.67672	6.05821	308	1.74364	1.77417	422	LTR/ERV1
19.8735	20.2705	8031	-1.40566	-2.75902	27619	88.5707	89.3873	1208	6.0745	7.32023	2539	1.73578	1.75541	3607	DNA/hAT-Charlie
51.625	47.8	4	0.42	7.73333	15	86.2521	87.7678	64	5.38796	7.27171	111	1.74825	1.77418	133	LTR/ERV1
11.6696	11.9457	46	4.48452	3.74167	84	87.004	87.8086	157	4.90922	6.14797	233	1.75382	1.76259	276	LTR/ERVL
20.9001	19.0778	762	2.1311	-1.70151	1058	86.6077	87.0997	663	5.28257	6.39499	1025	1.72826	1.74185	1231	LTR/ERV1
13.4942	13.7023	6182	6.02201	4.57974	7946	89.261	89.9224	1550	5.37117	6.32667	2661	1.74123	1.76856	3151	LINE/L1
10.7144	12.6807	1909	0.548275	0.385917	4232	90.8497	91.803	1054	5.89362	6.70302	1935	1.72148	1.74161	2399	LINE/L1
20.825	17.495	20	0.0948718	-1.6359	39	91.5087	91.6924	66	5.01119	6.02487	127	1.74902	1.78086	196	LTR/ERV1
10.7434	10.8018	226	5.34735	5.35171	321	90.8845	92.5051	174	4.86395	5.87814	404	1.73868	1.77093	697	LINE/L1
17.4721	16.4643	5097	-2.72124	-3.02264	10668	85.8342	86.3056	656	6.21701	7.61934	2400	1.71347	1.74414	4101	DNA/hAT-Ac
17.6384	16.6915	42807	-0.599859	0.273536	147572	91.7276	92.4168	5444	6.0069	7.16681	10223	1.74188	1.76329	13581	LINE/L1
27.0619	24.9246	134	-2.6555	-2.8805	436	89.4743	90.0952	206	6.25833	7.40348	467	1.75652	1.77663	680	DNA/hAT-Tip100
15.5072	15.616	4729	0.394259	0.95928	13448	92.8584	93.3362	3773	4.19613	5.34428	4355	1.74896	1.77111	4298	SINE/Alu
17.1233	14.8836	33523	-1.91086	-1.67821	90394	91.6424	92.1546	7535	5.10646	6.05721	10155	1.71172	1.74131	10900	DNA/TcMar-Tigger
14.6315	13.7295	833	-0.961844	-0.259607	2592	89.1519	89.2231	429	6.53856	7.52292	1128	1.7286	1.76208	1736	DNA/TcMar-Tigger
18.5708	18.7098	336	-2.99854	-2.45482	892	90.3413	90.7978	311	5.70025	6.84818	870	1.70947	1.73459	1142	DNA/hAT-Tip100
16.4108	14.42	798	1.81036	-0.0378917	1660	90.4402	90.6365	592	5.46271	6.73002	1236	1.72246	1.74522	1603	LINE/L1
20.7601	22.7351	271	-1.80432	-0.841295	695	91.028	90.8594	260	6.71959	7.54465	673	1.727	1.75979	942	DNA/TcMar-Tigger
14.1782	14.9561	1993	-0.858968	-1.49511	5096	91.532	92.0594	1571	5.45826	6.71958	2283	1.71491	1.7352	2622	DNA/TcMar-Tigger
15.6147	16.0403	1353	-0.435902	-0.763965	3738	93.1021	93.5032	721	5.95053	6.99051	1461	1.71806	1.74434	2270	DNA/TcMar-Tigger
13.136	13.4973	292	-5.05404	-4.07167	953	90.0492	91.5363	457	6.34342	7.15164	888	1.71948	1.74535	1129	DNA/hAT-Charlie
19.9467	19.0388	227	-5.21282	-4.20615	585	89.2045	89.787	162	6.51935	7.58001	564	1.70548	1.74324	877	LINE/CR1
17.5778	15.499	6363	-1.25279	-1.06168	18951	91.0947	91.6799	4053	4.36481	5.7809	4916	1.72137	1.74855	5080	DNA/hAT-Charlie
15.9302	15.9411	650	-2.11485	-1.51698	2586	91.9491	92.7053	764	6.15767	7.23977	1403	1.73043	1.75801	1798	DNA/hAT-Charlie
19.9371	19.2651	2781	-1.83319	-2.81325	5231	89.1457	89.6108	927	4.6219	6.09324	1790	1.7083	1.73644	2434	LTR/ERVL
14.141	12.4986	16059	-1.16513	-2.03448	27886	90.303	90.7908	3532	4.63536	6.10303	5260	1.70382	1.73457	5858	LTR/ERVL
14.8885	14.5037	427	3.61438	1.27489	904	88.1929	89.1546	481	4.71051	6.19447	875	1.71268	1.73571	1075	LTR/ERVL
20.3721	20.152	60159	-1.46024	-1.19639	45734	91.5876	92.1244	3812	5.25329	6.206	6220	1.74004	1.75928	8133	LINE/L1
21.8672	21.5753	3369	-2.35518	-2.53721	9916	89.419	90.4051	641	4.99026	6.25213	2151	1.72135	1.74712	3547	DNA/hAT-Blackjack
20.4147	17.756	584	0.634318	-0.478975	1151	87.939	88.0562	454	5.65895	6.72611	923	1.74059	1.76726	1246	LTR/ERV1
22.6815	22.1056	448	-1.16123	-1.47583	1514	83.8372	85.1295	228	6.38407	7.69001	805	1.7417	1.76702	1365	DNA/hAT-Tip100
22.2918	23.965	612	-0.387085	0.361808	1084	91.0723	91.7197	739	5.25565	6.43121	1132	1.74671	1.77581	1277	LTR/ERV1
17.6779	16.4673	120428	-2.08808	-2.55682	272977	89.3321	89.906	9338	4.93963	6.28944	16815	1.71147	1.74083	19904	LTR/ERVL-MaLR
17.6234	16.2819	19146	-0.486732	-1.11286	44059	89.5229	89.9053	4786	4.55043	5.81426	7321	1.72074	1.74949	8124	LTR/ERVL-MaLR
21.8477	19.4614	44	3.68261	9.5837	92	84.9372	85.7709	150	4.65462	6.84104	223	1.72734	1.74651	337	LTR/ERVL
22.3324	21.5003	6384	-3.2043	-3.40027	19855	90.1723	91.1976	1588	5.53021	7.03375	3195	1.73128	1.75465	4219	DNA/hAT-Charlie
17.9435	17.6762	1737	-2.49473	-2.76265	5328	91.6406	92.2316	890	5.73097	7.05255	1973	1.72085	1.74605	2674	DNA/TcMar-Tigger
13.4198	11.5531	2133	-1.78801	-2.36642	3279	90.1386	90.0926	749	5.01929	6.35532	1430	1.71406	1.74702	1932	LTR/ERVL
18.8151	18.3481	11991	-1.38586	-0.998381	34891	91.5867	91.9353	2282	5.91271	7.28452	4974	1.73079	1.75679	6665	DNA/hAT-Charlie
21.4327	17.5051	752	-1.43745	-2.19214	2048	85.5854	86.1963	705	4.68842	5.97543	1197	1.72445	1.74781	1477	LTR/ERVL
19.7113	18.5231	3414	-1.56829	-2.29601	8095	90.8521	91.0704	1040	5.44143	6.86346	2280	1.70451	1.73367	3416	DNA/hAT-Blackjack
11.5322	10.3656	735	2.87204	-0.940346	751	88.493	89.4261	337	4.86771	6.19014	707	1.72221	1.74464	1047	LTR/ERVL
12.4492	14.2037	189	0.0242894	-1.1062	387	93.6527	93.2321	267	5.80479	7.13293	542	1.73927	1.76487	762	DNA/TcMar-Tc2
16.7097	7.99306	72	-1.6596	-2.94141	99	92.8141	92.1662	119	4.61326	6.00089	280	1.74114	1.77361	369	LTR/ERVL-MaLR
17.6455	17.2406	567	-1.83227	-0.867935	1472	90.6377	91.2867	436	5.86582	7.17734	958	1.70137	1.73188	1421	DNA/hAT-Charlie
14.5335	13.3098	2003	-2.8821	-3.19135	4161	90.7651	91.225	731	5.29192	6.68267	1577	1.7058	1.73801	2471	LTR/ERVL
16.5431	15.6366	978	-0.208525	-0.758091	3226	92.877	93.2485	778	5.33369	6.5773	1409	1.74141	1.76612	2122	DNA/TcMar-Tigger
17.4899	16.1197	6943	-1.82129	-3.53518	12995	89.7164	90.0017	1640	4.87538	6.39198	2916	1.70695	1.73599	4300	LTR/ERVL
16.2484	15.9954	108842	-1.26953	-0.640862	357936	91.6302	92.3013	9954	5.53931	6.48927	16889	1.73939	1.75824	21503	LINE/L1
17.9494	16.5978	23213	-3.80554	-3.51499	59591	89.269	89.3916	2264	6.17575	7.49532	5881	1.69176	1.72473	8693	LINE/RTE-BovB
15.2987	14.1282	5907	-0.898731	-1.99497	10555	89.2212	89.76	2285	4.52262	5.8125	3458	1.71816	1.74541	4080	LTR/ERVL-MaLR
19.3705	15.8752	464	0.856535	1.20782	1010	91.6832	92.0661	540	5.10968	6.29529	966	1.71769	1.74857	1245	DNA/hAT-Tip100
18.2031	17.6591	127	-0.52675	0.3765	400	88.9969	90.211	237	4.77483	6.20079	506	1.71234	1.7442	709	LTR/Gypsy
19.5689	18.9916	55389	-2.53457	-2.63346	168901	90.0525	90.9738	4784	5.29111	6.56996	10698	1.71577	1.74355	14772	LTR/ERVL-MaLR
18.3688	17.6915	3088	-0.445991	-1.0154	7632	91.683	92.2981	1792	5.65054	6.81316	2723	1.72102	1.74685	3198	DNA/TcMar-Tigger
20.6021	22.9594	480	2.53869	1.96928	1569	88.3104	89.2514	365	4.76503	6.47117	893	1.76407	1.78128	1329	LTR/ERV1
23.4023	19.4663	258	3.10952	2.71148	357	86.4374	87.6618	212	5.76182	6.92596	491	1.77147	1.79019	727	LTR/ERVL
16.4664	16.0206	1454	-0.746815	-0.71393	4458	91.2005	91.6138	622	5.6802	6.75514	1821	1.7394	1.76502	2506	DNA/hAT-Charlie
17.3075	20.0409	93	0.853779	1.22035	344	91.803	92.5942	213	4.80248	6.27333	432	1.75624	1.77364	651	scRNA
16.9255	18.4709	141	2.6256	1.96348	293	89.4763	89.7646	226	4.90869	6.0598	442	1.75794	1.78802	573	LTR/ERVL
14.6141	14.2806	695	-3.01029	-2.58431	1332	90.0845	90.3757	462	5.47983	6.6657	973	1.7235	1.75253	1282	LTR/ERV1
9.95476	9.46786	84	15.3897	8.01207	116	88.9424	90.5186	186	4.67457	5.72796	295	1.74877	1.76676	394	LTR/ERV1
8.66194	9.13349	4070	0.427855	-0.812824	6480	89.9734	90.2016	1240	5.30702	6.28929	2346	1.7161	1.74869	2975	LINE/L1
22.2862	19.9762	2676	-6.63115	-5.58407	4571	84.7697	84.6867	523	6.98455	8.6437	1656	1.68357	1.72062	2554	SINE/5S-Deu-L2
17.7081	18.3893	4200	4.88613	3.65717	5351	85.0723	85.2945	1587	3.82243	4.65272	2496	1.75471	1.78219	2790	LTR/ERVL-MaLR
9.07248	8.33378	2380	0.456271	-2.18289	2998	89.197	89.3774	1442	4.42779	5.59783	1763	1.70528	1.73598	1938	LTR/ERVL
12.95	12.075	4	3.52	-0.43	10	87.4531	88.5172	71	4.07875	5.36775	98	1.70874	1.74025	115	LTR/ERV1
20.3999	19.6522	7084	-3.27257	-3.25023	18081	89.704	90.3489	1325	5.27594	6.92161	3230	1.69578	1.72402	4254	DNA/hAT-Charlie
7.90037	7.42714	269	1.73391	-2.16188	404	90.2349	91.292	358	5.16848	6.24914	639	1.72129	1.75469	769	LTR/ERVL-MaLR
20.3235	12.8059	68	5.90095	8.29289	211	91.67	92.8336	266	5.51907	6.81924	360	1.72974	1.76017	458	DNA/PiggyBac
23.0814	23.3538	6935	6.21763	3.43352	12868	88.8231	89.1963	1570	5.05996	6.31127	2846	1.72514	1.74852	4250	LTR/ERVL
21.3813	17.1812	32	2.56486	1.58378	74	90.6382	91.6409	136	5.3659	6.2251	235	1.75727	1.77355	324	DNA/TcMar-Tigger
13.928	17.404	25	6.05522	-2.78657	67	91.1498	90.7916	119	5.47473	6.39071	224	1.71772	1.74445	299	DNA/TcMar-Tigger
16.4226	14.463	470	4.55616	3.32681	1022	91.3366	91.744	466	5.64428	7.15938	815	1.70022	1.72358	1015	DNA/hAT-Charlie
15.5657	15.0309	230	1.11976	0.812766	658	89.3499	89.5491	432	5.12871	5.6142	650	1.73204	1.75384	887	LTR/ERV1
21.44	21.4973	408	-1.3904	-2.59215	1198	88.4431	89.368	277	4.66578	5.96733	801	1.72415	1.74733	1217	DNA/hAT-Tip100
15.1966	12.2393	504	-2.75188	-2.82458	1062	89.7151	89.5701	401	5.1202	6.52451	800	1.71254	1.73387	1089	LTR/ERVL
12.7765	11.7661	5612	2.29693	1.1648	9639	90.0492	90.4921	1912	4.82045	6.1376	2956	1.74666	1.7708	3510	LTR/ERVL
12.4974	12.6122	115	1.3858	2.20406	345	87.9627	88.781	171	5.58878	7.09271	516	1.7123	1.7419	690	DNA/hAT-Tip100
19.7106	20.6767	322	-3.03514	-6.73946	925	91.1953	90.9265	446	4.37707	5.80555	788	1.70971	1.73495	1075	DNA/hAT-Tip100
13.733	12.2835	1864	0.0497358	-1.46571	2461	87.484	87.368	1092	3.59855	4.41438	1585	1.71085	1.74388	1709	LTR/ERVL-MaLR
19.9574	17.7751	666	-2.85593	-1.88192	708	88.5851	89.455	260	6.31118	7.37751	557	1.64394	1.68179	912	DNA/hAT?
15.8339	13.108	1066	2.8627	2.83405	1906	89.679	90.0408	1029	4.73916	5.80639	1405	1.75528	1.7899	1609	LINE/L1
14.433	15.4847	176	0.504255	2.31702	376	93.9247	94.725	552	4.47314	5.39623	693	1.73824	1.75991	782	SINE/Alu
20.3588	16.5076	4019	-0.697417	-2.11754	9331	87.7312	88.3994	1124	4.76918	6.56479	2113	1.71327	1.73825	2625	LTR/ERVL
21.7357	20.7972	356	2.92017	4.29044	481	86.2789	87.1755	491	3.99307	4.88086	758	1.76214	1.80197	834	LTR/ERVL-MaLR
16.4886	16.0506	12861	-3.97302	-2.92141	30800	90.438	90.923	2821	5.48324	6.53966	4876	1.72252	1.75191	6065	LINE/L1
15.7938	16.0287	10061	-0.714852	-0.704195	34540	91.4605	91.686	2619	5.63286	6.61277	5023	1.73284	1.75372	6864	LINE/L1
61.4	49.3333	3	-43.1	-54.5	2	82.9514	83.1371	9	7.75023	9.4734	26	1.61687	1.63871	38	DNA?
13.857	13.0857	8630	-0.608585	-1.05379	15400	91.7492	92.1833	1950	5.8438	6.81266	3561	1.72142	1.7484	4787	LINE/L1
22.6784	16.8117	162	-6.96693	-4.85899	378	84.4257	83.575	186	7.36532	8.32805	525	1.68395	1.7202	737	DNA
15.8962	16.4273	11179	-0.377814	-1.69738	23199	91.5797	91.9149	2880	5.54216	6.62587	4742	1.72978	1.74897	5775	LINE/L1
19.9305	18.6121	16616	-4.46144	-4.30473	34243	89.0803	89.4636	1425	5.68355	6.98161	4217	1.70062	1.73483	6618	DNA/hAT-Tip100
25.655	9.36	20	5.10625	4.12188	32	91.4175	88.7417	35	6.77619	7.33791	120	1.73248	1.7578	211	Unknown
15.2157	15.3164	2323	1.14423	0.308991	7363	91.762	92.0445	1158	5.76713	6.8109	2297	1.72781	1.75116	3111	LINE/L1
16.3228	12.1899	2509	0.437081	0.38274	5701	91.1435	92.2034	1080	5.84714	6.89449	2118	1.7307	1.75872	2839	LINE/L1
22.7079	10.6158	38	-3.46	-20.12	5	80.2631	81.1871	61	5.99309	6.27743	90	1.75884	1.78754	103	LTR/ERV1
7.16596	7.66808	47	4.42124	8.23717	113	87.6777	88.1366	176	4.75366	6.32474	243	1.73886	1.7629	298	LTR/ERVL
16.1269	17.1861	2936	5.55737	4.73273	3786	86.3669	86.9382	1345	3.92221	4.93013	2021	1.75424	1.78235	2251	LTR/ERVL-MaLR
16.1812	13.41	309	-0.085513	0.51641	780	92.3631	92.7344	720	5.27894	6.45826	924	1.71229	1.73766	1048	DNA/TcMar-Tigger
19.7109	18.6282	1839	-1.56111	0.80543	6722	91.7941	92.2562	1110	6.13962	7.40281	2165	1.72955	1.75763	2712	DNA/hAT-Charlie
14.9371	6.75876	97	2.14317	2.37377	183	87.4676	87.0754	179	5.52347	6.26649	385	1.73052	1.75394	569	LTR/ERV1
18.1743	17.6574	4171	-1.55956	-1.29583	7826	91.7293	92.5758	1507	5.41379	6.50542	2559	1.70661	1.74179	3125	LTR/ERV1
11.2545	10.8636	11	8.18947	8.9	19	92.1644	93.5839	100	4.4809	6.13541	129	1.76657	1.7723	140	SINE/Alu
17.2803	16.5581	1582	-2.77925	-2.24068	4872	90.6793	90.9196	385	5.78299	6.95961	1555	1.70687	1.73896	2562	DNA/TcMar-Mariner
19.7224	16.4359	384	0.251877	0.0787548	1012	89.0185	89.3138	340	5.70901	6.99542	762	1.72755	1.75136	1073	RC/Helitron
15.9108	19.3189	37	7.98911	5.53267	101	89.5557	89.7462	162	4.78017	6.15534	287	1.79419	1.81173	375	LTR/ERV1
19.111	19.2941	538	-0.979464	-1.50222	1305	87.1764	89.0594	612	4.86345	5.87464	1136	1.74494	1.77672	1349	LTR/ERV1
11.3705	15.7227	44	7.72432	9.74054	37	89.5052	90.8373	93	5.19418	6.57082	169	1.74158	1.76847	214	LTR/ERV1
-6.88824	13.0941	17	6.475	21.925	4	84.5359	87.1893	35	4.73972	5.88712	65	1.76103	1.82019	104	LTR/ERV1
16.5	30.7667	3	-6.6	-10.9	3	87.0753	87.778	40	6.10625	4.95351	49	1.95347	1.93686	46	LTR/ERVK
28.9857	31.4619	21	-3.04186	-6.37209	43	88.5592	87.4873	183	5.47415	7.83147	196	1.75858	1.7831	234	LTR/ERVK
17.2183	14.7189	366	2.58134	2.02672	670	91.4044	91.4875	400	5.21374	6.47066	778	1.73317	1.75362	1008	LTR/ERVL-MaLR
19.7983	19.2719	3675	-0.480292	-1.25758	7266	89.8892	91.0528	934	4.92257	6.20019	2211	1.72509	1.75417	3176	LTR/ERV1
15.2391	13.6679	15141	0.705336	-0.345696	23558	91.3996	91.6153	2998	5.63494	6.4269	4794	1.71126	1.74286	5698	LINE/L1
18.0264	17.1567	2736	0.536867	2.2783	8479	93.3374	94.3007	1052	5.6076	6.61744	2295	1.75289	1.77728	3319	DNA/TcMar-Tigger
20.2167	18.7985	1624	-1.74616	-2.7922	4281	90.6645	90.7357	888	4.71086	5.86476	1754	1.71711	1.74762	2379	DNA/hAT-Tip100
17.3863	14.9245	597	1.79584	2.11826	1490	88.6319	88.5045	502	4.64309	5.80032	950	1.76562	1.77543	1202	LTR/ERVL
23.7269	25.172	93	-11.463	-14.9076	92	87.1032	88.5382	118	4.41412	4.92986	140	1.76583	1.80984	147	LTR/ERVK
20.0377	19.344	555	3.40872	2.34012	1124	89.6573	89.7186	576	4.79576	6.0413	949	1.74726	1.77154	1195	LTR/ERVL
13.2679	14.5064	377	2.06746	-0.557751	587	90.1178	90.4295	373	4.99627	6.07838	681	1.71077	1.73802	904	LTR/ERVL
23.7508	20.9936	419	-3.10759	-2.94398	1014	87.6412	88.1387	295	5.42888	6.33574	769	1.70976	1.7365	1146	LTR/Gypsy?
6.0975	5.82482	560	2.19559	2.27182	589	91.3659	92.1704	306	5.8455	7.14994	621	1.72685	1.75336	814	DNA/TcMar-Tc2
14.5277	12.4672	119	3.14422	6.23762	303	91.2898	92.6004	201	6.29208	6.70842	439	1.7541	1.77401	641	DNA/TcMar-Tc2
15.5475	16.3752	202	-2.4178	-4.39347	337	88.7651	90.0675	204	4.80928	6.29127	449	1.72523	1.74914	630	LTR/ERVL
16.7509	16.1835	1742	-1.05117	-1.67574	3025	90.1835	90.4053	861	4.8944	6.2384	1435	1.72319	1.74575	2111	LTR/ERVL
7.53549	6.68074	1251	0.138666	3.83306	1319	89.5893	90.1601	529	5.29881	6.44047	983	1.729	1.75581	1199	LTR/ERVL
18.6374	16.9761	7809	-2.87454	-3.48661	16029	90.1347	90.965	1499	5.36816	6.56509	3374	1.69975	1.72777	4779	LTR/ERVL-MaLR
22.2055	22.2909	2972	9.71327	3.92962	422	86.2421	86.8292	350	4.98459	5.97876	646	1.71135	1.75005	769	LTR/ERV1
7.32667	13.48	15	3.70806	8.32903	62	89.8892	91.4631	116	4.92783	5.19085	173	1.81907	1.82907	258	LTR/ERV1
22.4626	21.4144	195	-3.17771	-0.58501	507	91.6272	91.7517	318	5.96649	6.89419	626	1.71951	1.74009	860	DNA/hAT-Blackjack
17.8762	16.5762	1871	-2.20403	-3.41378	3644	89.4251	89.9293	938	4.80775	6.11058	1782	1.6982	1.72952	2266	LTR/ERVL
16.1001	15.0806	4281	-1.79875	-3.05838	7045	90.3339	90.4221	1369	5.0584	6.4055	2557	1.71401	1.74108	3242	LTR/ERVL-MaLR
14.8807	13.4581	33171	0.024491	-1.07167	50994	90.9079	90.9523	5395	4.94385	5.97445	7451	1.71478	1.74451	8362	LINE/L1
28.7561	30.0537	41	-2.3424	-4.82	125	88.8072	89.7929	128	6.16651	7.27028	252	1.74452	1.752	366	DNA/TcMar-Tc2
18.4656	17.6927	2082	-2.76736	-1.93578	6602	90.118	90.6895	1370	4.91073	6.43417	2412	1.72365	1.74836	3020	LTR/ERVL-MaLR
22.4557	22.2406	566	-0.778004	-1.74221	1573	88.9154	89.4829	386	6.02675	7.27794	890	1.739	1.76518	1224	DNA/hAT-Tip100
19.606	20.2257	1995	0.0132985	0.818027	5181	90.5179	91.2092	1436	4.83007	6.22682	2140	1.73403	1.76309	2558	LTR/ERVL
16.8701	15.3628	988	3.92247	2.87974	1589	88.3057	88.3928	1016	4.88182	5.84756	1294	1.72003	1.74847	1442	LINE/L1
19.3343	18.5117	933	-1.06612	-1.33942	2760	89.1039	89.9957	543	5.10892	6.36967	1324	1.71762	1.74843	1821	LTR/Gypsy?
19.9542	19.381	3783	-4.22404	-5.19674	10710	88.8961	89.232	845	6.38618	7.875	2322	1.70843	1.73186	3470	DNA/TcMar-Tigger
17.8642	16.7705	14698	-1.82955	-2.4486	38614	90.7417	91.4938	2252	5.79413	6.83786	5034	1.71517	1.74058	7048	LINE/L1
36.7141	31.2164	341	-0.275238	5.32762	105	86.0251	86.795	168	6.36198	6.94086	312	1.72276	1.73995	356	LTR/ERV1
10.5444	9.89288	10077	-0.728951	-2.36233	14110	91.106	91.0287	2080	5.29672	6.15137	3152	1.70806	1.74031	3982	LINE/L1
16.2739	16.2512	2550	-1.11468	-0.961717	6350	88.7153	89.4324	1010	5.00952	6.25805	2255	1.72695	1.75418	3077	LTR/ERVL-MaLR
16.954	16.2576	1605	-1.41565	-1.94584	4250	95.4792	95.8571	1957	4.37366	5.3589	2231	1.73156	1.7572	2532	SINE/Alu
24.0113	22.5826	345	-4.49389	-5.08117	786	89.1766	90.4053	253	6.66355	7.69727	667	1.68909	1.72004	970	DNA/TcMar-Tigger
14.8099	13.4135	7184	-1.10404	-1.99403	9447	90.8985	91.0559	1889	4.24962	5.37369	2719	1.70758	1.73689	3713	LTR/ERVL
37.0333	49.4333	6	-8.416	-12.444	25	93.7986	93.4119	128	3.89298	4.98558	147	1.73763	1.78571	188	LTR/ERV1
15.4323	14.7674	4266	1.14385	-0.528648	7854	89.6025	90.0337	1952	4.39389	5.28961	2388	1.74389	1.77399	3357	LTR/ERV1
13.9233	12.1641	7552	-1.60019	-0.707587	13866	90.8137	91.3172	2226	4.87472	5.92922	3437	1.7274	1.7554	4442	LINE/L1
13.2371	11.8406	20537	-0.377136	-0.941912	34840	91.1583	91.5549	2863	4.9709	6.08247	4886	1.7173	1.74521	7074	LINE/L1
17.1583	22.5917	12	12.8905	9.8619	21	88.6336	90.5231	83	4.39207	6.37551	136	1.75407	1.77354	175	LTR/ERVL
4.7	4.43425	73	1.24554	-1.86875	112	87.928	87.7477	152	5.07078	5.72781	247	1.72384	1.75831	399	LTR/ERV1
15.7101	16.6508	3882	-0.330889	-1.3043	13147	91.3933	91.7322	1676	6.03991	6.9798	3220	1.72387	1.7508	4359	LINE/L1
7.7003	7.51701	335	-0.759722	-3.30516	504	90.7475	90.2525	449	4.52748	5.70389	736	1.70714	1.7408	884	LTR/ERVL-MaLR
19.6369	18.4437	936	-2.08375	-2.43751	1834	87.3827	88.0041	540	5.05332	6.53646	1189	1.69688	1.7279	1597	LTR/ERVL
11.8479	15.0429	140	1.10472	5.78679	106	90.7024	89.9716	251	4.67652	5.80069	351	1.73333	1.75352	406	SINE/Alu
20.67	18.6878	1768	-0.425385	-1.53957	3573	87.9158	88.9087	752	4.86587	6.45836	1457	1.70328	1.72945	1793	LTR/ERVL
19.7068	17.466	206	1.10255	-1.17389	157	90.1303	90.8133	209	4.9372	6.3841	358	1.75515	1.76879	474	LTR/ERVL
23.5764	20.9969	415	-5.63841	-5.11275	690	84.932	84.5373	201	6.42554	7.88247	590	1.67126	1.70612	946	LINE/CR1
17.1532	14.9136	154	2.09072	0.1811	291	89.4557	89.0961	304	5.39584	6.80795	524	1.77393	1.8001	646	LTR/ERV1
17.9108	17.4234	1786	-1.65575	-2.07563	4235	85.7724	86.3097	805	5.4654	6.65415	1752	1.7232	1.74838	2459	LTR/ERVL
17.113	15.989	246	0.276692	0.126566	399	90.5815	91.3432	580	4.43277	5.69219	659	1.70678	1.74006	735	LTR/ERV1
17.8499	14.0635	395	4.80235	10.5527	637	87.1685	87.4175	167	5.71008	6.64629	481	1.72414	1.75512	720	LTR/ERVL?
14.132	11.1131	344	1.55347	2.04247	591	90.7211	90.8544	793	4.02405	4.94225	864	1.74987	1.77341	898	LTR/ERVK
16.9765	17.8	17	1.80833	6.62917	24	89.4844	89.4816	125	4.60471	6.3052	145	1.69245	1.71775	161	LTR/ERV1
14.1566	11.9197	244	-3.31867	-3.6616	375	88.4412	89.8852	279	4.84255	6.461	486	1.70418	1.74304	768	LTR/ERV1
14.7071	16.4457	1552	-3.99298	-3.66405	3377	91.1295	92.1465	904	5.98711	7.20354	1646	1.71198	1.74204	2135	DNA/hAT-Tip100
18.9252	16.6718	266	-4.91245	-4.66431	538	90.2538	91.8093	165	6.05519	7.2785	568	1.70813	1.73733	881	LINE/CR1
15.3955	15.4268	3550	0.898114	0.508981	6892	89.42	89.9673	2118	4.93909	6.20445	2972	1.74418	1.77226	3216	LTR/ERV1
17.9921	16.214	114	-4.17492	-1.73055	311	91.7831	92.2176	179	6.27453	7.43285	413	1.71708	1.74709	636	DNA/hAT-Tip100?
12.1838	11.4134	10810	0.226312	-0.211436	18144	90.8273	90.8116	2702	5.51158	6.55137	4219	1.71391	1.74158	5042	LINE/L1
20.7243	19.7292	1406	-4.86628	-4.73805	3280	85.0559	85.6969	492	7.50909	7.86179	1333	1.67788	1.7157	2070	DNA/TcMar-Tigger
16.5596	14.8839	2817	-0.413036	0.656281	5485	91.1077	92.1376	1439	4.94237	5.80361	2061	1.72291	1.75657	2708	LINE/L1
13.6889	12.2624	4432	0.768321	-0.592545	6667	89.473	89.8629	1721	5.06571	5.92128	2589	1.7187	1.74899	3087	LINE/L1
14.8444	13.346	1205	-5.39019	-4.73157	2914	90.8531	91.5173	522	6.15621	7.27621	1231	1.69777	1.72447	1664	LINE/CR1
16.1095	15.2067	1449	-0.7846	-0.545598	3987	91.6466	92.4411	1299	5.53916	6.87727	1834	1.72231	1.75189	2279	DNA/TcMar-Tigger
25.3418	23.118	122	0.01191	-2.64405	445	87.4827	87.9136	211	5.78298	7.41301	523	1.72213	1.74511	744	DNA/hAT-Tip100
18.768	15.7712	874	4.31143	4.00067	892	87.6688	89.1336	453	5.28318	6.39762	893	1.71807	1.74389	1120	LTR/ERVL
20.6496	20.4141	2687	-2.06714	-3.09689	5907	90.1953	90.9681	1084	4.75875	6.26385	2109	1.70293	1.73169	2766	LTR/ERVL-MaLR
18.5038	18.1731	52	-6.77396	-6.50414	169	91.3665	92.8257	142	5.82642	7.045	324	1.71804	1.73209	407	DNA/TcMar-Tigger
18.1044	15.7455	525	-0.0907866	0.0532583	445	91.1976	90.5758	276	5.69931	6.72235	571	1.7182	1.7503	745	LTR/ERV1
19.9024	18.4175	7959	-2.7545	-3.12351	23611	90.0757	91.0156	1439	5.37872	6.71394	3879	1.7055	1.73393	5556	LTR/ERVL-MaLR
18.9484	6.04617	953	7.72857	4.91071	56	89.8228	89.0827	84	5.17156	6.02515	136	1.70428	1.73496	334	LTR/ERVL
15.6343	18.618	178	11.8336	8.46864	220	90.6093	90.6809	187	4.62474	6.09164	378	1.75131	1.77156	498	LTR/ERVL
16.5516	15.8605	10744	-2.96704	-3.22094	29510	91.8524	92.4128	3475	5.45459	6.47377	5375	1.70814	1.73138	6329	LINE/L1
18.4755	16.3072	2143	-4.99779	-5.30341	4248	91.0214	91.5926	806	5.68531	7.10248	1672	1.67334	1.70806	2239	LTR/Gypsy
17.6802	20.3253	91	-2.30135	0.946637	223	90.3234	90.8158	118	6.16448	7.73541	370	1.71369	1.75552	529	LTR
17.6725	17.4694	3771	-1.24782	-1.46058	11979	89.1804	90.2119	1263	5.71055	6.86846	2720	1.73576	1.75866	3946	DNA/hAT-Charlie
18.2359	18.9996	473	-1.65085	-4.8339	944	90.2367	90.4148	378	4.71083	6.24841	776	1.70121	1.73111	1101	LTR/ERVL
20.2258	20.3943	4058	-1.39943	-2.22698	13072	90.3285	90.543	2145	4.92643	6.37228	3548	1.72321	1.74769	4129	LTR/ERVL-MaLR
17.7205	17.2724	283	3.09322	-1.39661	59	89.3017	89.2353	162	5.74259	6.68378	252	1.73088	1.75294	297	LTR/ERV1
21.3791	27.0965	86	6.22753	8.67191	178	84.6311	86.1103	204	6.0488	6.91685	349	1.80579	1.84058	434	LTR/ERV1
17.9074	18.3394	350	-1.81295	-1.49869	610	89.5863	89.5745	448	5.46927	6.28611	677	1.73965	1.77095	989	LTR/ERV1
12.8795	11.3576	1053	-0.436848	-1.84834	1802	90.8455	91.2324	579	5.14281	6.32837	1084	1.72606	1.75114	1408	LTR/ERVL-MaLR
13.2368	11.1337	5741	0.543332	-0.804495	8631	89.8599	90.0822	1730	4.73657	6.07303	2381	1.72051	1.75135	3546	LTR/ERVL
18.24	17.0975	442	2.40859	2.23606	710	89.4079	89.6046	381	5.11447	6.34156	738	1.71214	1.74436	942	LTR/ERV1
27.5845	27.431	116	11.3672	15.8279	61	88.0408	87.9156	148	5.29892	6.48975	298	1.73242	1.74218	343	LTR/ERV1
22.4197	21.203	2445	6.8882	10.321	3645	87.5425	87.714	961	5.74556	6.58044	1704	1.75823	1.78423	1956	LTR/ERV1
16.3103	19.2021	146	4.55577	-3.34103	156	87.1289	87.7145	181	4.37279	5.74089	320	1.73704	1.75604	425	LTR/ERVL
3.7	20.55	2	6.2625	-13.5375	8	92.5056	88.8728	14	7.00991	7.08323	32	1.62016	1.66521	70	DNA/hAT?
13.7095	13.3514	179	-3.23225	0.012195	369	92.4885	92.9372	275	5.22451	6.47244	532	1.70273	1.73381	732	DNA/TcMar-Tigger
8.64	16.08	5	7.7	-2.37	10	86.2682	83.6174	21	5.66718	8.89622	63	1.67017	1.70624	104	LINE/L2
20.2332	20.1341	672	0.288315	0.612455	1686	91.5468	92.292	572	6.39306	7.35625	1122	1.73104	1.75853	1459	DNA/TcMar-Tc2
19.1937	23.7078	128	-5.29044	-4.77022	272	89.9133	91.3875	135	6.38982	7.69073	366	1.68987	1.71716	569	DNA/TcMar-Tigger
17.5181	15.6028	11345	-2.23707	-1.49803	31710	91.6571	92.2049	2306	5.85812	6.94617	4764	1.70781	1.7399	6372	LINE/RTE-X
18.9358	19.0752	1145	-1.88707	-1.54427	3133	87.6053	87.8421	574	5.00036	6.72416	1437	1.7159	1.74325	2011	DNA/hAT
14.4883	13.2111	4164	0.181911	-0.214758	8497	91.0967	91.502	1727	5.01593	5.97758	2581	1.72498	1.75874	3405	LINE/L1
16.897	14.4474	230	6.21431	8.41153	503	87.0806	89.4539	213	5.31742	6.10846	553	1.76945	1.79026	810	LTR/ERV1
10.0846	12.2108	65	5.25192	11.0558	104	88.2574	88.3043	182	5.53733	6.37757	299	1.76251	1.79434	365	LTR/ERV1
11.2437	17.5813	16	2.03529	8.27059	17	86.3567	87.6137	49	5.80242	6.62201	132	1.72876	1.76023	170	LTR/ERV1
22.6842	17.6333	171	-2.02078	-0.794902	255	85.1146	86.3989	206	5.48846	6.42144	413	1.73375	1.76008	640	LTR/ERV1
18.2182	18.9523	258	0.949685	1.21101	954	88.7472	88.6372	462	6.09958	7.07177	890	1.74104	1.76551	1074	LTR/ERV1
27.6364	20.1545	11	-0.358333	7.85	24	81.8528	83.5848	45	6.14133	7.55644	113	1.7115	1.75974	185	LTR/ERV1
17.5917	16.7707	6181	-0.474885	-1.88455	12594	89.3506	89.4226	1917	4.75261	6.09112	3363	1.71235	1.73764	4110	LTR/ERVL
16.554	14.2589	124	2.2	3.07778	225	93.7454	94.2565	322	5.29803	6.26793	447	1.71902	1.75574	584	DNA/TcMar-Tigger
25.2144	25.7231	229	5.58896	5.49257	444	86.4983	86.3497	228	5.03577	6.34901	539	1.7461	1.76364	753	LTR/ERV1
17.7792	16.9839	7251	-3.69292	-3.59246	19080	91.3442	91.1568	1523	5.94371	7.31502	3603	1.70633	1.73938	4950	LINE/RTE-X
21.9494	18.6525	516	-1.72392	-2.44467	1547	84.7241	84.0877	305	5.43829	6.96945	911	1.71938	1.74671	1419	DNA/hAT-Tip100?
18.3244	17.5098	5874	-2.82872	-3.17876	15361	90.2737	91.6538	895	5.4808	6.73001	2931	1.70046	1.73118	4650	DNA/hAT-Blackjack
20.5839	19.6436	560	-6.28838	-4.70083	1454	84.1807	84.3537	276	7.49079	8.15466	871	1.68462	1.71695	1334	DNA/TcMar-Tigger
16.6778	15.11	956	0.95381	1.37966	1706	88.2492	89.0559	644	4.66206	6.27199	1149	1.71467	1.74375	1494	LTR/ERVL
17.5826	16.0081	408	-1.54173	0.697338	1052	90.3306	90.7378	314	5.63977	6.46388	796	1.71112	1.7463	1160	DNA/hAT-Tip100
20.7961	19.7748	310	-4.04197	-4.06267	884	92.3603	92.1698	233	5.82407	6.84253	749	1.72972	1.75226	1078	DNA/hAT-Charlie
20.4031	18.9265	1398	-2.67244	-3.70039	2823	87.8105	89.3873	630	4.93288	6.44309	1387	1.69948	1.73277	1959	LTR/ERVL
20.202	20.2576	1079	5.70057	4.23509	1767	88.6351	88.6621	658	4.577	5.6518	1188	1.74255	1.7742	1567	LTR/ERV1
20.0109	17.3848	468	-2.8977	-3.62448	1307	91.8058	91.9469	407	6.23662	7.50158	960	1.7191	1.74778	1316	DNA/hAT-Charlie
5.98557	6.82577	97	-12.0799	-8.93056	144	91.6548	92.35	187	5.15179	6.18042	322	1.72642	1.74986	416	LTR/ERVL-MaLR
17.4554	15.4479	2309	-0.986602	-1.35477	6725	91.8126	92.6384	1097	6.17136	7.29958	2164	1.70642	1.74064	2979	DNA/TcMar-Tigger
20.5816	19.0102	49	1.32	1.24	50	91.8176	92.1732	106	4.49045	5.96278	196	1.72072	1.75061	259	LTR/ERVL
18.8399	20.3598	326	-2.73865	-1.56189	1123	90.3904	91.1313	314	5.47901	6.83185	761	1.74653	1.77031	1136	DNA/hAT-Tip100
20.5389	18.0173	2365	-3.42059	-2.80119	7378	91.3976	91.9712	874	6.0384	6.95778	2132	1.71136	1.74257	3009	DNA/TcMar-Mariner
23.4225	16.2675	40	14.9955	13.1068	44	89.7312	89.8239	145	5.12713	6.50984	250	1.701	1.72733	285	LTR/ERVL-MaLR
20.1815	17.0552	912	-2.85297	-3.43209	1988	90.1097	90.1222	512	5.77446	6.95019	1124	1.68505	1.72136	1558	LTR
20.7494	14.0928	235	2.92704	5.95268	503	84.2706	84.5103	319	5.46774	6.50457	571	1.78669	1.79751	795	LTR/ERVL
18.6104	17.3359	2425	-2.20939	-3.32539	4560	89.622	89.2775	758	5.84752	7.03973	1668	1.6902	1.72432	2397	LTR
17.893	17.3554	614	4.42493	5.34244	1753	92.7235	93.3124	1217	4.4483	5.61603	1379	1.77426	1.78716	1401	SINE/Alu
15.3733	16.16	15	-14.8344	-14.8063	32	84.2725	86.6657	41	6.28242	8.44574	130	1.7204	1.74977	223	LINE/Jockey
16.17	13.7418	110	-2.74171	-1.37629	350	89.349	90.0026	159	6.07809	6.66147	448	1.73321	1.75366	694	DNA/hAT-Charlie
5.82727	12.2939	33	0.867797	-4.60678	59	80.1429	79.039	81	6.08647	6.62912	143	1.77235	1.81005	245	LTR/ERV1
20.8134	11.3418	67	-1.22911	-1.23165	79	85.9763	86.3354	195	4.8794	5.55496	242	1.7869	1.81433	346	LTR/ERV1
20.9207	18.5776	434	-4.66508	-3.36612	1343	90.6052	91.7382	339	5.68112	6.8265	884	1.74527	1.76692	1357	DNA/hAT-Charlie
8.71756	7.10305	262	1.5315	0.422967	492	88.463	88.6115	746	3.75932	4.70001	802	1.74843	1.7764	781	LTR/ERVK
22.415	19.42	20	1.41698	-5.20566	53	84.6453	83.1306	120	4.95583	6.31493	159	1.77228	1.79232	183	LTR/ERV1
8.13333	20.2667	15	1.42273	-4.95455	22	87.7087	88.1331	80	4.90803	6.13098	159	1.69064	1.71483	203	LTR/ERVL
14.6368	13.5429	26558	-0.489525	-1.13651	54796	91.101	91.5372	4788	5.40113	6.35668	6848	1.72165	1.75109	8300	LINE/L1
22.0433	17.2067	134	-5.08448	-2.67457	232	87.274	89.4968	135	6.43935	7.86991	359	1.71281	1.74083	635	LINE/L1
18.6732	17.02	1367	-2.56935	-2.12509	4571	92.0452	92.639	634	6.11217	7.13079	1628	1.71993	1.74715	2416	DNA/hAT-Charlie
26.61	29.65	20	8.72791	6.53256	43	84.0796	85.9849	87	5.51729	7.03812	151	1.79923	1.80888	203	LTR/ERV1
21.7047	20.4974	617	-1.91185	-1.96018	2102	87.8749	89.0816	281	5.7931	7.08329	981	1.7147	1.74416	1591	DNA/hAT-Tip100
22.7819	17.199	105	-3.46584	-2.50693	202	89.4676	89.8947	193	5.51241	6.54192	403	1.71343	1.74849	528	LTR/ERVL
15.0475	9.094	200	-2.45231	-1.45297	455	89.5295	90.2147	241	6.42439	7.09252	511	1.7537	1.78651	706	LTR/ERVL
15.1803	13.2667	183	0.46227	3.86227	326	88.9354	89.5891	346	5.26733	6.45305	552	1.73818	1.75841	688	LTR/ERV1
23	37.6	1	-11.82	3.1	5	44.2714	36.7333	6	13.9822	23.7236	20	1.75083	1.76043	32	Unknown
28.1174	24.7826	23	-0.0879311	-1.1069	58	89.9037	86.6189	57	6.12163	7.2984	168	1.71705	1.75036	257	DNA/hAT-Charlie
20.68	18.3119	135	5.495	4.53208	240	90.8097	91.6761	255	5.15445	6.31133	442	1.72771	1.75032	521	LTR/ERVL-MaLR
13.609	12.0762	122	7.5087	7.29312	276	89.9069	90.5412	348	3.71234	5.53256	453	1.75401	1.77457	551	LTR/ERV1
24.3227	25.1798	119	-2.48027	-2.26192	365	89.8384	91.0744	128	6.23976	7.29749	449	1.7228	1.74731	731	LINE/L1
21.4529	17.1765	17	-8.49286	-5.17857	42	85.6298	85.7163	49	6.55605	7.34046	151	1.68719	1.71931	235	LINE/L2
14.2818	9.97273	11	9.14286	16.0286	14	91.6979	90.4911	57	5.25374	5.22693	69	1.76892	1.78282	96	LTR/ERV1
21.613	16.5985	131	-0.457831	-0.94498	498	86.2841	86.228	234	6.01867	7.73741	491	1.72286	1.74499	761	Unknown
14.2963	12.4317	82	7.45811	2.96216	74	85.9866	86.6178	286	3.92577	5.03547	312	1.76545	1.79024	309	LTR/ERVK
13.4351	9.84585	205	3.98571	3.46495	525	91.8574	92.1468	346	5.94729	6.81706	703	1.77958	1.79932	923	DNA/hAT-Charlie
20.4303	18.8012	1421	-0.488394	0.321591	4627	91.2442	91.4008	711	5.77807	7.07758	1754	1.7193	1.75267	2308	LTR?
10.2444	9.04324	259	3.71476	2.90025	393	93.0043	92.2157	347	3.93279	4.61647	468	1.73898	1.77489	736	LTR/ERV1
7.09595	5.79459	74	-2.67168	2.06637	113	86.9035	86.5155	148	5.70278	6.73253	273	1.76064	1.78606	352	LTR/ERV1
20.5432	18.5886	88	-6.37947	-6.03916	263	90.995	90.6278	121	6.14612	6.85285	345	1.71562	1.74121	573	LINE/CR1
13.1411	19.7247	73	4.44861	1.94861	144	85.9511	85.8113	179	4.61623	5.67378	326	1.753	1.78489	450	LTR/ERV1
19.9485	16.9182	33	-0.382759	-0.0775863	58	81.4652	78.4347	53	8.319	9.10048	188	1.67183	1.69994	262	DNA
24.6071	23.6571	28	-5.60357	-4.03214	28	82.0612	74.9634	64	8.56287	16.5938	124	1.67198	1.70634	181	DNA
22.6077	17.5923	13	-7.61667	-6.48333	12	91.6884	92.8481	115	4.42501	5.74371	129	1.7592	1.76965	158	LTR/ERV1
19.4076	19.14	488	-3.75972	-4.19884	1296	91.8668	92.4964	321	6.60414	7.60207	868	1.69191	1.72157	1276	DNA/TcMar-Tigger
20.0331	17.2723	531	-3.12557	-2.61196	1455	91.6017	91.824	376	6.26905	7.3037	969	1.72413	1.75393	1389	DNA/hAT-Charlie
18.7613	18.4172	2008	-3.25175	-2.99742	5741	91.9788	92.2547	785	5.58318	6.95136	1641	1.72931	1.75723	2407	DNA/TcMar-Tigger
15.2811	17.8985	201	-0.67349	-1.98952	811	90.1079	90.6746	391	6.49613	7.37189	726	1.72224	1.754	970	DNA/hAT-Charlie
17.328	16.7556	372	-1.90605	-1.59247	1075	89.6793	91.3828	350	5.32049	6.34486	885	1.71763	1.74746	1205	DNA/hAT-Charlie
21.1726	19.5983	117	-4.22918	-2.59049	305	92.3521	92.3189	113	5.49543	7.73923	334	1.69121	1.72915	617	DNA/hAT-Blackjack
49.2	49.2	2	0.0500002	24.8	2	83.4465	83.8165	28	9.10482	13.0777	38	1.64124	1.68761	43	Unknown
23.3332	21.8137	518	-4.00737	-4.80722	1371	89.3748	89.7973	329	5.48157	7.01198	924	1.69671	1.72356	1295	LINE/CR1
19.4334	20.0439	3621	-2.99322	-3.56901	11013	90.0595	90.5778	1139	5.469	7.07723	2359	1.71996	1.74345	3079	DNA/hAT-Charlie
10.9333	5.30833	12	-8.18667	2.84	15	86.2109	85.7637	38	7.26861	8.28437	106	1.64222	1.6738	157	LINE/CR1
20.7655	20.2842	139	-13.5787	-13.4557	235	90.0038	90.2566	171	6.719	7.31852	389	1.65416	1.68958	551	LINE/Dong-R4
17.2385	15.7563	545	-1.81489	-2.83243	1249	90.9916	91.5656	355	5.1761	6.23636	746	1.70152	1.7354	1290	LTR/ERVL
16.0351	16.428	271	-4.20984	-2.16028	569	91.0937	91.4697	264	5.09672	6.30613	438	1.71711	1.74934	924	DNA/MULE-MuDR
19.0386	19.2554	1994	-1.91405	-2.32252	5124	90.9401	91.0416	1118	4.84296	6.39635	2034	1.71799	1.74643	2636	LTR/ERVL-MaLR
18.3475	13.9121	141	-5.09422	-4.04447	398	88.9181	87.5049	158	6.66564	7.73834	455	1.67922	1.71497	691	DNA
15.9203	19.8237	59	-7.70313	-10.9781	64	84.4471	84.3378	99	6.97159	9.24411	222	1.66202	1.69988	299	LINE/CR1
23.0587	23.0367	1292	-2.1267	-1.08732	3746	88.529	89.6499	609	5.5122	6.97559	1575	1.73311	1.75985	2046	DNA/hAT-Tip100
3.42	7.21	10	10.2737	7.16316	19	91.2391	91.4198	95	4.34412	5.9006	117	1.72977	1.75714	128	LTR/ERV1
15.962	17.0647	371	-1.9725	-2.32951	1098	89.9189	89.7381	311	5.75853	6.87781	818	1.71212	1.73894	1217	DNA/hAT-Charlie
20.0065	20.2454	540	1.54398	2.14357	996	89.5459	91.2041	516	5.36822	6.48734	879	1.77262	1.78979	1149	LTR/ERV1
15.3557	13.5659	11497	1.22563	1.21167	24261	91.7776	92.058	3415	5.23979	6.12057	4960	1.71973	1.7518	5796	LINE/L1
15.5902	14.0287	8891	-1.64467	-1.76573	23488	93.1575	93.4592	3204	5.92362	6.92209	4748	1.72698	1.75047	5783	DNA/TcMar-Tigger
21.6462	21.5472	1044	1.82385	1.7545	3090	90.4239	90.849	719	6.28878	7.45541	1524	1.72363	1.74777	2041	DNA/hAT-Tip100
8.15192	12.1558	52	8.62877	8.44247	73	89.2913	88.7781	143	4.75008	6.00353	261	1.79575	1.81	331	LTR/ERV1
83.4	67.3	1	-4.96667	-6.1	3	88.1259	88.4145	54	4.81825	6.52445	86	1.87189	1.8737	124	LTR/ERV1
24.9453	24.3623	53	0.167196	3.4164	189	91.0252	92.521	147	6.08086	7.07083	333	1.76152	1.77823	429	scRNA
13.6889	8.03704	27	-7.75341	-11.1227	88	81.9188	83.8986	33	6.206	7.57324	181	1.67232	1.71392	303	DNA/hAT-Tip100
16.3297	17.7187	316	-1.43652	-1.24399	857	92.0092	91.8236	420	5.82245	6.93383	822	1.72902	1.75376	1068	DNA/hAT-Charlie
17.03	13.5877	243	0.857719	1.47825	570	87.4305	88.7334	331	4.10282	5.23068	546	1.79727	1.8184	880	Retroposon/SVA
18.1355	13.9082	110	1.53308	-2.74606	393	91.8327	92.4525	287	6.53645	7.4417	570	1.76161	1.78617	730	DNA/hAT-Charlie
15.592	14.709	412	-4.09289	-3.50429	816	91.509	92.0906	296	5.343	6.18534	725	1.71309	1.74627	1030	LTR/Gypsy
8.91214	12.5204	313	2.02474	1.38684	950	92.156	92.4833	426	6.4247	7.63955	797	1.75624	1.78488	1045	DNA/hAT-Ac
11.8371	12.3827	202	2.31391	5.0457	302	87.5676	87.4873	317	5.30734	6.25262	570	1.70988	1.74912	675	LTR/ERV1
15.087	14.9429	154	2.50488	4.58914	451	90.5112	91.1145	436	3.88697	5.05599	624	1.771	1.79344	768	Retroposon/SVA
21.2382	20.0173	427	-4.42869	-2.61703	1063	90.7187	91.5673	356	5.1359	6.46452	814	1.71471	1.74118	1178	LTR/Gypsy
20.5421	29.3474	19	9.62027	6.53108	74	90.317	91.1336	94	6.04887	6.68629	225	1.74993	1.76641	295	DNA/hAT-Charlie
17.7613	18.0634	478	-3.81634	-2.95341	1481	91.1048	92.0482	271	5.99134	6.98847	776	1.70635	1.73958	1298	DNA/TcMar-Tigger
6.19512	2.65122	41	-6.90476	-6.76905	42	88.8426	91.2363	104	5.23163	6.32091	221	1.74548	1.77023	279	LTR/ERVL
20.3207	18.8984	1135	-0.607804	-0.480923	2883	91.1188	91.5387	769	6.37409	7.25785	1492	1.7274	1.75739	1950	DNA/hAT-Charlie
19.2926	20.2709	350	-0.312249	2.24518	996	88.5932	89.5879	443	4.76691	5.66245	843	1.76369	1.78299	1112	Retroposon/SVA
14.3144	13.8917	180	-2.23173	-4.08998	539	91.4256	93.1512	245	5.92072	7.17222	575	1.70906	1.73502	843	DNA/TcMar-Tc2
19.1053	11.7011	95	0.127817	0.114789	284	91.7415	92.4516	193	5.87095	6.66646	445	1.71511	1.73632	599	DNA/hAT-Charlie
19.5614	17.9571	515	-3.55229	-5.15229	1618	91.7122	92.1784	399	6.08146	7.14386	990	1.69988	1.72903	1430	DNA/hAT-Charlie
18.9432	15.6073	234	-2.01054	-2.36545	683	89.477	91.3927	286	5.875	7.03956	646	1.72741	1.7561	997	DNA/TcMar-Tigger
18.5756	27.2481	131	-6.36948	-8.06867	249	91.903	92.3079	161	6.06284	7.22639	376	1.76908	1.80246	525	DNA/hAT-Charlie
9.12106	8.88978	3091	3.56069	-1.03464	2506	90.332	90.1933	902	5.28719	6.49283	1573	1.72018	1.7333	1917	LINE/L1
-0.585207	-4.13432	169	0.903593	2.33293	167	90.0583	90.6473	300	3.616	4.43846	402	1.79329	1.80778	448	Retroposon/SVA
23.0619	19.981	21	-2.46216	-8.89865	74	92.1348	93.2604	90	6.758	7.2438	234	1.72489	1.76008	314	DNA/TcMar-Tc1
21.8867	22.0067	15	-1.56731	3.25192	52	77.2427	72.2	33	8.57088	8.95614	142	1.66865	1.71269	210	DNA
13.4934	12.6373	166	2.66983	6.78103	116	87.4177	87.4189	195	4.16427	5.0245	220	1.81397	1.83628	274	LTR/ERV1
19.2336	17.2235	119	7.48357	5.58444	347	91.0874	91.6879	353	4.95262	6.45712	553	1.74721	1.77105	654	LTR/ERVL
17.3111	11.6694	144	7.11388	9.45981	209	89.7933	90.836	345	4.27194	5.27173	448	1.75512	1.78818	522	LTR/ERVK
17.5449	16.3329	465	-2.34024	-0.422024	840	90.1924	91.5723	437	5.62864	7.00977	789	1.70132	1.72885	1017	LTR/ERVL
20.35	16.25	4	6.3	4.8	8	79.3627	81.1044	26	3.83961	5.09449	49	1.73352	1.76531	91	LTR/ERV1
9.53509	10.4368	57	4.98	19.52	10	89.2894	88.3566	36	4.24366	4.62261	68	1.7044	1.70629	93	LTR/ERV1
16.4789	9.98684	38	10.9118	15.1647	17	81.4337	84.3419	36	5.23408	5.62594	75	1.78199	1.81436	120	LTR/ERV1
21.0204	13.1374	235	-1.32553	-0.98838	568	91.2934	91.9666	210	5.71115	7.26096	523	1.73083	1.76181	775	DNA/hAT-Charlie
13.1971	8.89068	279	1.66042	3.18901	801	86.4788	87.805	303	5.69884	6.679	671	1.75928	1.77876	878	LTR/ERV1
37.5778	33.2185	27	7.73778	11.3356	90	90.704	93.037	174	4.59614	5.58613	267	1.72624	1.74022	345	LTR/ERV1
11.2835	8.33239	176	-0.53	-1.3285	200	91.5275	92.0133	218	5.26578	6.44184	461	1.72608	1.75346	611	LTR/ERV1
8	18.2923	13	2.73611	-2.20833	36	95.0165	94.8239	176	4.32445	5.03057	194	1.7209	1.7453	222	SINE/Alu
23.0888	25.7837	98	5.07714	7.62286	35	85.0781	84.1884	136	3.47916	4.28926	222	1.76601	1.79621	237	LTR/ERVK
17.2829	15.7253	645	-2.91128	-2.67632	1879	91.8335	92.3983	427	6.36866	7.30445	1030	1.71086	1.74032	1441	DNA/TcMar-Tigger
10.7281	14.5016	64	-6.8625	-6.49348	184	89.9067	90.3409	130	6.87984	7.73895	316	1.69665	1.72307	458	DNA/hAT-Tip100
15.053	12.2862	419	-0.886518	-1.45352	1209	88.1096	88.233	430	5.19363	6.66447	1000	1.72766	1.75009	1269	LTR/Gypsy
21.2931	21.2723	423	-1.02033	-3.78487	674	89.8974	90.3336	323	5.25832	6.7353	692	1.71424	1.74948	974	LTR/ERVL?
28.3111	41.9222	9	12.55	22.13	10	84.7512	84.4668	74	5.32757	7.27528	106	1.75904	1.76944	116	LTR/ERV1
16.4315	14.237	54	-1.612	-1.89467	75	92.2146	91.3632	110	5.11551	6.80988	183	1.70986	1.75489	356	LTR/ERVL
13.8849	11.3201	139	-2.2903	-1.69565	598	88.592	90.342	190	5.95335	7.68076	501	1.77169	1.78201	800	DNA/hAT-Tip100
17.1375	15.8632	136	2.60736	-1.48918	462	87.7835	88.6487	427	5.07915	6.64187	597	1.72859	1.75425	761	LTR/ERV1
26.9976	20.3524	42	-1.90811	1.6973	37	87.9134	88.4624	106	4.79499	6.09949	158	1.74382	1.76781	220	LTR/ERV1
18.3482	17.5345	307	2.90195	3.35606	462	89.4477	89.8755	699	4.67725	5.78888	775	1.74648	1.77349	811	LTR/ERV1
17.7326	14.2581	43	-1.53182	3.02727	22	90.0681	91.4259	52	5.85709	7.09587	113	1.7464	1.75094	168	LTR/ERV1
23.1326	12.0935	340	1.44055	4.88855	550	89.5448	89.8777	431	4.76677	6.04898	702	1.7424	1.76482	861	LTR/ERVL
14.1706	15.8328	479	2.55235	2.334	1341	91.9434	92.5375	665	5.29555	6.54363	997	1.71979	1.75977	1289	DNA/TcMar-Tigger
24.2807	23.9771	140	-2.34007	-0.192053	302	92.0275	92.6838	184	5.95277	7.10514	271	1.74971	1.77292	721	DNA/TcMar-Tigger
14.8552	15.291	134	-2.33524	-1.19226	349	90.8731	91.2415	322	5.21851	7.40372	577	1.71522	1.74395	703	RNA
11.0559	17.2971	68	2.0356	3.75707	191	88.9263	89.3078	181	5.44945	6.1646	322	1.73409	1.75871	392	LTR/ERV1
15.5547	15.968	172	-1.1232	-1.27552	388	89.8234	90.3753	227	5.91685	7.16791	544	1.71606	1.74664	775	DNA/TcMar-Tc2
45.7	32.6	2	21.0167	20.75	6	88.6833	84.9167	17	6.51119	7.6404	55	1.67358	1.72094	78	DNA/hAT-Tip100
41.6	41.2	1	27.12	5.98	5	94.9167	97.6481	8	7.11029	7.42135	31	1.70143	1.71954	57	LINE/CR1
16.7368	15.5176	136	-1.94286	-2.17719	399	91.4893	93.2464	207	5.15891	6.22356	494	1.70455	1.72908	714	DNA/hAT-Charlie
23.3275	21.3627	153	3.50493	4.44783	345	88.7712	88.5952	218	5.82244	6.90153	510	1.75226	1.77956	664	LTR/ERVL
21.725	15.4875	8	2.98333	-17.4167	6	77.1429	75.4293	21	7.37494	10.7409	47	1.67984	1.7158	94	DNA?
47.2	27.1	1	-17.26	-9.42	5	82.4375	79.65	10	7.11625	8.27631	35	1.69491	1.7064	58	Unknown
18.655	17.18	60	-7.20548	0.275342	73	82.8377	84.7465	79	7.02792	8.84211	159	1.67935	1.72274	228	DNA/Kolobok
16.8073	15.5227	1444	-1.30311	-3.02987	2377	90.1681	90.887	869	5.0637	6.47698	1441	1.7099	1.73995	1876	LTR/ERVL
22.2288	19.5641	153	-4.65	-5.936	300	82.9115	86.2593	158	7.60554	8.62143	436	1.67782	1.7088	623	DNA/hAT?
23.7789	27.0474	19	-6.7	-4.77838	37	87.5404	85.5871	38	7.3235	8.08715	135	1.69681	1.73193	244	DNA/hAT
16.3737	14.9671	334	0.503643	0.134608	1098	86.813	87.9806	316	5.30684	6.55643	793	1.71277	1.73893	1136	DNA/hAT-Tip100
24.1503	17.3196	143	-0.098705	0.607914	695	89.7041	90.2238	255	6.07759	7.28914	607	1.75139	1.78061	839	DNA/hAT-Charlie
25.9	19.3318	22	-4.67179	-5.18077	78	87.0124	88.2233	191	5.35386	6.51548	278	1.72528	1.75534	297	LTR/ERV1
14.1856	15.7906	668	0.745593	0.622975	1963	92.3875	93.1548	512	5.25085	6.19651	1097	1.72974	1.75676	1623	DNA/TcMar-Tigger
29.2125	14.2583	24	-0.314815	2.42963	27	87.3984	88.8571	35	7.25784	7.4061	112	1.78453	1.81865	176	DNA/TcMar-Tc1
24.8698	20.1558	43	-0.535766	0.818248	137	89.1522	88.8707	72	6.73247	7.69372	261	1.71702	1.74516	413	DNA/TcMar
18.775	16.5558	3016	-3.18781	-3.28975	5883	88.7259	89.4647	1274	4.75139	6.14125	2360	1.69284	1.7189	2939	LTR/ERVL
22.1313	18.7904	166	-0.702138	0.157245	421	89.235	89.3185	201	5.38202	6.37122	496	1.71917	1.74579	715	LTR/ERV1?
17.1544	15.6378	193	-0.57957	-3.00645	465	88.2995	88.4626	212	5.60987	6.44716	515	1.70818	1.73721	700	LTR/Gypsy
0.436842	2.82105	19	15.8	5.16087	23	90.1141	90.6681	85	5.21752	5.97073	137	1.76855	1.79019	161	LTR/ERVL
19.5725	14.9633	109	-3.36349	-6.1139	367	87.3612	86.724	194	6.60177	7.6999	452	1.77151	1.79609	641	DNA/TcMar-Tigger
-15.3	10.4	1	-27.3	-9.26	5	87.7333	88.9133	25	5.94592	8.09005	49	1.70618	1.75158	69	DNA/TcMar-Tc1
16.0356	13.4616	404	-2.4584	-2.9859	1000	90.4185	89.996	310	6.39194	7.22353	756	1.70094	1.73733	1080	DNA/TcMar-Tigger
29.0954	30.4723	65	5.65129	8.42586	232	85.9515	86.7031	122	6.32622	7.24527	426	1.81412	1.8259	497	scRNA
13.1181	12.4267	105	3.90811	7.59324	74	87.0563	88.5138	183	5.51789	6.41562	290	1.7804	1.80359	338	LTR/ERV1
18.0722	17.2355	169	-1.33102	-4.99274	303	93.1471	93.4375	478	4.97613	5.80364	593	1.6926	1.72053	682	DNA/TcMar-Mariner
16.5739	21.3609	69	4.00811	-0.0540544	37	85.2843	86.6178	78	5.07938	7.10985	149	1.77078	1.80802	189	LTR/ERVL
27.8375	15.825	8	-0.891667	-7.34167	12	90.0578	89.8886	50	3.86763	4.93906	93	1.75745	1.78225	139	LTR/ERV1
30.1	26.8	2	13.0125	23.3375	8	90.568	90.2571	56	4.42808	6.45885	67	1.72505	1.72949	70	LTR/ERV1
15.7679	9.00897	78	1.23238	0.57619	105	81.8986	80.7645	176	5.72286	6.41503	317	1.76329	1.80326	431	LTR/ERV1
20.5384	19.2588	289	-5.00855	-6.40741	702	86.6495	86.1857	204	6.63098	7.51522	599	1.68608	1.71893	966	DNA/TcMar-Tigger
16.8044	16.0267	45	-7.24714	-5.87429	70	87.6713	87.9994	56	6.2901	7.70586	193	1.69081	1.72746	331	DNA/hAT-Charlie
9.95208	14.175	96	-0.295528	4.6439	246	90.6026	91.6697	242	6.40691	7.21151	467	1.74865	1.7691	562	DNA
18.6299	19.0909	154	-5.88111	-7.24055	434	87.0859	86.7752	187	6.92634	7.55141	460	1.69419	1.72418	684	DNA/TcMar
42.1615	34.2923	13	-3.10857	6.59714	35	91.4087	91.9921	89	6.21431	7.20907	148	1.71544	1.72461	210	DNA/hAT-Tip100
15.9288	17.2322	59	1.88706	-2.11176	85	90.8178	89.9364	134	5.09556	6.26553	270	1.69916	1.72953	378	LTR/ERVL
13.5995	14.2728	1274	1.22882	-0.432272	1884	91.444	91.5256	1017	5.42287	6.45513	1443	1.73372	1.76361	1707	DNA/TcMar-Mariner
15.4739	16.5563	222	-4.72027	-2.00135	74	86.6673	86.1256	225	4.47699	5.32582	326	1.74026	1.76088	416	LTR/ERV1
3.55714	-12.5	7	-3.96667	-9.60833	12	82.8463	83.372	96	4.48603	5.03965	122	1.73509	1.75852	141	LTR/ERVK
14.0318	25.8864	22	3.86897	-11.5931	87	88.6184	90.7245	164	4.55784	5.76066	253	1.78559	1.78869	314	LTR/ERV1
-4.05	-0.7	34	-0.0450548	-4.74066	91	91.498	91.8108	140	6.11592	7.04632	280	1.71043	1.74216	373	DNA/hAT-Tip100
7.21574	20.7283	718	0.430326	4.34787	399	87.0422	88.5371	141	5.00086	6.46311	286	1.81206	1.83156	360	LTR/ERVL
18.5813	14.3812	32	9.89574	-0.380851	47	91.0156	91.4239	134	5.08221	6.01572	215	1.75791	1.76113	263	LTR/ERVL
7.97658	12.2955	111	0.47689	-2.39286	238	89.7788	89.8618	213	5.16623	6.65201	383	1.72285	1.75147	499	LTR/ERVL
23.2017	19.7733	60	4.41879	-1.16107	149	92.9698	93.9793	252	4.49847	5.3198	298	1.7285	1.75879	426	LTR/ERV1
23.5161	19.2293	273	1.41253	3.43109	431	91.6726	91.8465	385	5.46683	6.41837	580	1.73357	1.77217	766	DNA/TcMar-Tigger
11.4149	15.5392	74	-6.12746	-2.86197	142	90.2971	90.0398	161	4.68632	5.94	254	1.76969	1.79947	373	LTR/ERV1
37.1652	38.8913	23	23.8949	24.8846	39	85.7717	85.1872	53	4.54927	5.92428	81	1.81514	1.82477	105	LTR/ERV1
16.1566	15.4113	858	1.62301	-0.70308	1234	84.5782	83.8612	686	4.63527	5.70973	1054	1.71767	1.75088	1358	LINE/L1
29.0845	24.0948	58	33.6931	34.6824	102	85.8301	88.0721	89	5.93825	7.41933	162	1.76687	1.77688	201	LTR/ERV1
25.309	23.8756	78	3.60174	4.16686	172	90.293	90.574	258	4.97788	5.94295	379	1.75654	1.78137	421	LTR/ERV1
19.6631	17.4561	8386	0.573285	4.63947	1647	89.474	89.6797	838	5.80587	6.65706	1478	1.73705	1.76938	1744	LTR/ERV1
7.7587	20.0326	138	2.25525	8.54613	362	88.7351	89.3079	365	5.41143	6.12438	570	1.79436	1.8343	620	LINE/L1
14.325	27.1286	28	2.09535	-0.465116	43	88.3758	90.1927	128	5.23095	6.02744	182	1.78391	1.79244	225	LTR/ERVL
10.6286	9.07857	112	18.9622	4.71556	45	85.0948	86.3442	144	4.62316	5.46611	166	1.76521	1.76651	180	LTR/ERV1
1.26316	5.76053	76	53.3329	54.9035	173	85.3566	84.2641	185	5.20703	5.79655	208	1.91584	1.95302	224	LTR/ERV1
7.36667	19.0333	9	0.825926	13.8889	27	90.5492	90.9934	136	4.72563	5.53425	188	1.70382	1.75733	234	LTR/ERV1
7.175	11.9222	36	-3.9625	6.30937	32	89.1786	89.3799	151	4.40438	5.8288	169	1.74363	1.7909	198	LTR/ERV1
14.5607	14.2838	117	-1.31138	-0.134731	167	91.3432	91.5657	280	3.72311	4.6798	337	1.74524	1.76153	438	LTR/ERV1
15.02	13.6347	689	2.19218	-1.43797	806	89.7927	90.2857	576	5.0014	6.03479	885	1.72256	1.7424	1041	LTR/ERV1
18.5784	20.0353	232	-1.95262	-2.02448	629	88.5247	88.8321	218	4.99083	6.51751	570	1.70969	1.74611	898	LTR/Gypsy?
21.5824	17.0077	91	1.81677	0.404516	310	93.4976	94.14	235	5.5116	6.28805	389	1.75718	1.77708	660	DNA/TcMar-Tigger
16.9727	17.3	11	1.53333	-6.93333	3	86.9012	84.8995	36	5.09834	5.0643	54	1.7976	1.83333	70	LTR/ERV1
27.2333	8.41667	6	5.08077	7.06154	26	83.2912	84.3236	91	4.31518	6.21386	105	1.79207	1.80985	110	LTR/ERVK
6.43	7.615	20	-5.27083	-9.43333	24	89.1725	89.0199	50	7.15865	7.51771	140	1.69488	1.72463	219	DNA?
28.9529	28.9941	102	33	34.3895	19	93.652	93.4898	48	5.45322	5.41841	83	1.7747	1.79998	134	DNA/TcMar-Tigger
14.9308	16.9918	402	-0.0766717	0.280609	1346	90.4417	91.2125	511	6.11191	7.05955	959	1.73339	1.76197	1222	DNA/TcMar-Tigger
12.7949	13.7667	39	9.70476	11.8238	21	90.2358	88.4945	63	4.15943	5.41653	144	1.80325	1.85277	189	LTR/ERVL-MaLR
16.429	11.6323	31	-1.42317	-3.90488	82	95.5707	95.9337	282	4.24243	5.58869	313	1.70409	1.73182	352	SINE/Alu
21.72	26.23	20	-0.915873	-1.72857	63	90.199	90.7172	233	5.24527	6.20633	321	1.69668	1.73847	383	DNA/MULE-MuDR
58.7	68.3	1	41.6	51.6	1	90.5106	90.4413	40	5.46122	6.07151	45	1.74854	1.76523	49	DNA/MULE-MuDR
15.0341	10.9147	211	-0.477612	-3.50149	134	90.9442	90.6817	177	5.96047	7.32917	319	1.73707	1.7579	384	LTR/ERVL
19.6545	19.1626	211	0.124947	1.13774	477	90.0119	91.5925	268	5.3547	6.64975	582	1.68824	1.72418	773	DNA/hAT-Charlie
36.7667	39.35	12	-2.95	-0.445455	22	84.7825	82.713	36	7.05567	9.23148	103	1.67704	1.69911	168	Unknown
7.10741	5.91481	27	0.0814814	-3.68519	81	89.9987	91.3956	100	5.20993	6.9313	199	1.72868	1.76415	294	LTR/ERVL
17.5285	16.9769	403	-2.04047	-2.67202	897	88.4754	88.8585	332	5.01872	6.67525	781	1.73641	1.76485	1109	LTR/Gypsy
21.392	20.1994	998	-2.38702	-3.2575	1934	87.6987	88.2537	431	5.1308	6.56556	1089	1.70536	1.73673	1589	LTR/Gypsy?
20.8611	19.7037	54	-4.09704	-3.78817	169	93.5776	93.7504	121	6.38662	7.95989	279	1.70257	1.73886	428	RC?/Helitron?
17.4607	15.9964	56	3.78571	2.12857	154	90.1914	90.9082	221	5.11254	6.28777	405	1.72223	1.74803	505	LTR/ERVL-MaLR
27.5213	20.9481	108	-0.72906	-1.57863	117	81.3515	80.8249	184	5.8991	7.15643	316	1.76381	1.78244	386	LTR/ERVL?
8.925	16.375	4	-11.5	22.5667	3	93.6667	92.8846	13	5.40525	8.50333	47	1.65426	1.69162	94	DNA
14.6996	10.4219	224	-1.94864	-0.387048	664	92.7934	93.1988	472	5.34759	6.41884	719	1.71192	1.75116	975	DNA/TcMar-Tigger
18.692	21.2687	326	-2.23432	-0.52	405	91.2363	90.5057	335	5.27227	6.58462	635	1.70928	1.74073	774	LTR/ERVL-MaLR
13.4692	12.5662	65	5.95414	3.19171	181	85.8637	86.0251	247	4.28677	6.24024	358	1.77343	1.80328	441	LTR/ERV1
18.871	18.2097	186	0.0172972	0.258378	555	91.182	92.2016	258	5.78958	6.75691	592	1.72975	1.75878	815	DNA/TcMar-Tigger
16.839	13.5116	172	9.142	3.60267	150	87.2	87.4566	143	4.80809	5.9701	236	1.7333	1.76314	304	LTR/ERVL
19.3968	15.2901	284	-5.47268	-6.37927	410	83.8327	85.0524	114	7.73879	8.91483	440	1.67672	1.70946	728	DNA
22.3355	19.1859	361	1.3703	0.8139	1000	91.5746	91.9998	480	4.44474	5.67347	810	1.70192	1.73429	1151	LTR/ERVL
47.7	50.7	2	9.9	6.2	3	76.649	73.7333	15	6.59595	6.90655	48	1.65991	1.69787	63	LINE/CR1
32.2857	31.6286	7	-35.4333	-14.8667	3	88.2373	84.5464	30	4.78176	8.26797	60	1.64739	1.70126	83	LINE/CR1
13.5235	13.1454	183	-4.61749	-1.75941	303	89.9316	89.5335	310	4.78057	5.85006	559	1.71172	1.74027	671	LTR/ERVL
14.7208	12.8458	24	-6.29545	-6.98636	22	86.3185	83.33	49	7.71989	8.65503	120	1.64453	1.69615	211	DNA/TcMar-Tigger
20.3457	17.373	282	-5.34028	-4.57876	499	86.6668	86.5059	193	6.45437	7.74621	549	1.68957	1.72327	842	LINE/CR1
17.2833	20.2667	6	-4.544	-6.412	25	79.9531	78.8679	125	6.39243	6.19474	147	1.76125	1.80078	171	LTR/ERV1
29.42	13.68	5	2.4	11.34	10	83.9149	82.6425	26	4.96983	6.07399	47	1.72481	1.77426	68	LTR/ERV1
27.1857	20.3257	35	6.51688	5.11039	77	92.739	93.6064	62	6.13731	6.69916	208	1.67401	1.70683	314	LINE/CR1
26.7294	22.1	17	-20.4938	-12.775	16	78.3085	79.9582	46	8.94095	10.1721	107	1.66332	1.69846	176	DNA
19.0671	19.8047	234	-3.61469	-5.40301	565	88.3466	89.963	242	5.48715	7.28724	527	1.69238	1.72082	802	Unknown
-3.10617	4.11728	81	4.48571	1.50612	98	89.1095	91.9496	130	5.78405	6.74392	280	1.74354	1.76453	379	LTR/ERV1
1.76667	-5.46667	3	3.23333	11.9292	24	92.8457	94.4048	41	6.32373	7.53078	105	1.70595	1.73669	158	DNA/TcMar
21.9466	18.2741	58	-4.70362	0.113043	138	90.5318	90.6253	190	5.89735	7.18428	383	1.7445	1.76009	503	DNA/hAT-Charlie
23.0855	14.247	83	8.93679	2.91557	212	90.9868	91.3129	204	5.10082	6.38767	371	1.72114	1.73985	459	LTR/ERVL-MaLR
38.0556	36.3333	9	-18.95	-17.575	8	86.7368	84.3608	40	7.47856	9.35178	89	1.71204	1.75124	122	LTR?
18.7968	16.8469	375	-3.30041	-3.89579	736	86.8375	87.167	210	6.3969	7.67623	656	1.69932	1.73019	1021	LINE/CR1
21.0429	23.4429	7	24.1667	27.0333	9	82.305	83.4306	23	5.47316	5.81817	47	1.80402	1.8263	77	LTR/ERV1
26.9625	27.7813	16	1.13333	3.62083	24	92.7004	93.2719	72	4.79447	6.21578	122	1.76156	1.77825	153	LTR/ERV1
14.5276	10.3489	906	5.45978	5.62506	1273	81.6398	82.1053	570	5.00707	6.12229	1069	1.74884	1.7708	1333	LTR/ERV1
11.5125	8.8375	32	28.15	28.0036	28	83.6725	83.3528	71	5.73711	6.70663	126	1.83683	1.84342	123	LTR/ERV1
8.81536	12.3479	267	20.93	20.7622	90	85.2419	85.1432	247	4.82264	5.84834	350	1.76336	1.80232	370	LTR/ERV1
-26.7667	-12.6667	6	2.12381	12.8952	21	85.9351	88.869	61	5.40342	6.61785	127	1.77259	1.801	164	LTR/ERV1
23.9314	15.9959	169	-3.05496	-1.48692	413	89.008	89.8773	153	6.54469	7.02893	403	1.69538	1.73207	588	DNA/TcMar-Tigger
21.989	18.3821	319	-0.955344	-2.59873	786	89.6047	90.7041	364	5.6838	6.87773	705	1.72442	1.75196	1053	LTR/ERV1
24.8031	23.6137	293	1.78775	2.96215	539	87.863	88.0816	346	5.98147	6.8541	657	1.72456	1.75107	815	LTR/ERV1
23.2916	22.6658	202	-0.983441	-1.14598	622	90.2433	89.1253	234	5.36161	6.59649	571	1.72672	1.76394	848	LTR/Gypsy
0.583333	3.29259	54	6.9557	3.29241	79	87.1504	87.5244	160	5.35056	6.1636	245	1.76787	1.79827	342	LTR/ERV1
13.7013	5.17949	78	10.2679	14.3132	53	76.478	76.479	123	6.19079	6.00973	188	1.86474	1.88576	225	LTR/ERV1
17.9611	19.1444	36	9.54444	13.0667	9	87.5827	89.6483	101	4.726	5.85961	168	1.77832	1.80243	208	LTR/ERV1
8.85243	4.72411	618	-2.19092	-0.987011	793	88.3754	88.0038	513	4.96125	5.88222	776	1.75503	1.80106	1004	LTR/ERV1
23.3152	24.4848	223	2.64448	3.76848	571	88.6281	88.5563	237	5.25612	6.36335	584	1.72229	1.7566	798	LTR/Gypsy
20.6405	18.6892	37	-0.414414	-2.27207	111	87.9865	90.4122	77	6.79319	7.90965	232	1.67492	1.71539	353	DNA/TcMar
39.4067	41.82	15	-14.675	-8.59583	24	83.4315	82.9048	33	9.30363	10.4821	85	1.66693	1.69186	150	Unknown
18.9333	17.4	3	-29.25	-36.6	2	84.1154	82.3214	12	6.35655	7.71	25	1.67914	1.7204	48	DNA/hAT?
20.7327	21.1327	52	-5.69242	-10.9818	66	91.5895	91.0152	126	6.18121	7.51668	245	1.68271	1.71088	316	RC/Helitron
15.2548	17.4159	157	-0.375888	-1.40076	394	85.9385	87.9997	169	6.05908	7.03567	424	1.71679	1.74543	635	LTR?
13.9154	18.3038	26	-10.5831	-10.7985	65	90.4951	91.3575	59	7.34434	8.57507	170	1.69207	1.72087	263	DNA/TcMar-Tigger
25.5435	33.7261	23	19.7	22.925	4	81.7185	81.8989	13	11.1479	8.24199	35	1.6437	1.66252	56	DNA
-13.25	8.95	2	-17.6	-15.7	1	76.9528	65.1667	12	7.91046	12.5478	26	1.63349	1.66422	44	DNA/TcMar-Tigger
8.14775	9.60526	913	3.45302	4.07674	1509	88.6942	89.1933	788	5.13678	6.12594	1193	1.75425	1.78555	1362	LTR/ERV1
13.9095	15.6524	21	-6.82667	-5.06	30	90.5949	91.496	150	4.44567	5.87792	170	1.75175	1.78473	206	LTR/ERV1
23.0316	19.2263	19	0.808695	2.32391	46	89.9065	86.0333	37	6.62894	7.70553	145	1.68038	1.71717	229	LINE/CR1
10.7488	13.6209	43	14.1961	6.69219	128	86.8602	86.9141	178	5.32725	6.37387	317	1.711	1.73659	394	LTR/ERV1
3.04927	4.79534	343	19.7455	10.3533	321	82.4628	82.4422	297	4.73497	5.7189	421	1.79968	1.82761	513	LTR/ERV1
4.99874	6.15849	159	11.0793	0.141425	449	86.949	87.9844	261	5.45039	6.46977	453	1.79766	1.82927	515	LTR/ERV1
14.3781	10.1478	954	2.03265	2.03746	1124	91.3508	91.358	489	6.62715	7.26889	984	1.72656	1.763	1258	LTR/ERV1
16.6619	19.7058	189	-2.18505	1.872	475	88.9464	88.5362	166	6.6093	7.40967	414	1.71155	1.74025	601	DNA/hAT-Charlie
13.6548	16.2903	31	-3.67174	-2.51522	46	91.2249	92.3659	148	3.94061	5.40735	198	1.70922	1.73945	256	LTR/ERV1
19.4968	13.1048	63	-0.429333	1.76333	150	91.3821	91.1193	127	6.22005	7.44622	313	1.72928	1.75412	462	DNA/hAT-Charlie
16.4705	15.7959	271	0.278747	-4.77548	367	91.2329	90.4234	264	5.51772	6.69248	519	1.7354	1.75028	661	LINE/L1
27.925	16.15	4	7.62	15.64	10	89.1371	88.3796	56	5.53214	5.70477	73	1.86435	1.88038	83	LTR/ERVK
16.425	0.4625	8	-6.58889	8.25556	9	77.8754	77.5142	44	4.92231	6.04893	54	1.77664	1.78164	47	LTR/ERVK
4.4	17.7432	37	2.10833	-1.51429	84	85.9016	84.6038	87	5.00498	6.86643	190	1.73286	1.74566	279	LTR/ERV1
22.7311	21.2135	74	6.7	3.60472	127	90.099	91.4309	228	4.53039	5.91131	371	1.69307	1.72021	436	LTR/ERVL-MaLR
-1.52545	-1.03182	110	-1.08739	3.78067	119	90	90.6732	229	4.92689	5.92083	347	1.71679	1.73396	415	LINE/L1
10.8209	9.67449	2771	4.75907	6.35966	4400	85.6236	85.829	1106	5.55511	6.33519	1965	1.7973	1.82403	2448	LTR/ERV1
14.4897	17.4615	39	6.95714	1.82143	28	89.1692	88.5406	92	4.59629	5.12125	150	1.73998	1.79245	173	LINE/L1
24.5801	30.3469	584	-2.32421	0.184686	764	89.969	90.8192	239	5.60187	6.5391	659	1.72336	1.74664	983	DNA/hAT-Charlie
42.2455	28.1909	22	21.9225	18.275	40	89.0655	89.5408	125	5.19374	6.28955	167	1.67931	1.71073	186	LTR/ERV1
20.06	25.62	5	-11.1	-8.9	3	84.1744	84.4386	19	6.46326	8.7916	47	1.66922	1.70873	69	LINE/L2
21.3939	25.2268	82	-5.6432	-0.0288	125	88.7824	89.5722	137	5.65068	7.08148	284	1.71581	1.74391	420	LTR
14.4186	14.1222	474	-1.25263	-0.604785	1254	90.4963	90.7699	396	5.7199	6.59882	897	1.70598	1.74403	1285	DNA/TcMar-Tigger
21.2816	18.9447	38	2.38706	-0.476471	85	86.8575	87.1183	220	4.78042	5.50816	260	1.74502	1.75789	293	LTR/ERV1
12.4472	11.9135	1875	1.04002	1.18821	2851	88.6587	88.9042	1225	4.69333	5.70778	1631	1.71544	1.7422	1825	LINE/L1
9.53333	-0.0666669	3	0.1	3.95	2	90.4744	92.519	34	5.62838	6.37032	74	1.73347	1.78105	94	LTR/ERV1
14.8884	12.8186	43	13.0545	5.37727	44	90.6831	91.6915	153	3.43403	4.67284	206	1.70739	1.73953	289	LTR/ERV1
16.4541	17.9241	307	-0.222399	-1.46984	567	85.6868	85.1817	341	5.081	6.15649	668	1.74804	1.77067	881	LTR/ERV1
11.0478	2.29565	23	-1.57818	-1.62364	55	89.1988	90.6677	60	6.04929	7.28524	170	1.70446	1.74019	232	DNA/hAT-Tip100?
21.7492	21.1897	126	11.1658	4.25842	190	84.9616	85.1163	242	5.78209	6.52253	394	1.81909	1.84481	478	LTR/ERV1
18.275	16.6208	24	2.6814	3.77209	43	89.5708	90.0484	159	3.95098	5.33671	194	1.75579	1.78474	210	LTR/ERV1
4.75	15.96	10	-4.21538	-4.16923	26	89.5543	90.6635	65	5.09977	6.75172	154	1.71738	1.73563	195	LTR/ERVL-MaLR
18.6095	12.5238	21	-2.20811	0.589189	37	90.1971	90.1792	114	4.95947	6.36971	196	1.72465	1.76464	241	LTR/ERVL
20.9462	22.388	383	-7.54298	-7.87623	791	89.7906	90.5825	331	6.14627	7.32461	697	1.66653	1.69995	981	DNA/hAT-Tip100
38.05	24.2375	8	12.965	7.08	20	90.3022	91.0818	56	5.86575	7.39803	114	1.71487	1.74718	166	DNA/TcMar-Tigger
18.175	16.2625	56	-2.52	-3.29391	115	87.0446	86.869	117	4.75926	5.99809	261	1.70617	1.73928	379	LTR?
7.18286	11.3593	140	-7.1481	-0.183544	158	87.4318	88.3184	218	4.65321	5.35522	322	1.76655	1.79901	427	LTR/ERV1
24.5615	25.6077	13	-8.06923	-9.38462	39	92.7358	90.1528	47	7.62307	9.06493	118	1.66149	1.71245	181	DNA/TcMar
15.6944	28.0051	196	21.9342	9.83684	38	87.1516	87.724	136	5.05964	5.99197	205	1.76779	1.80004	237	LTR/ERV1
14.4006	15.5139	345	-3.76808	-2.83192	849	88.5622	89.1229	245	5.21484	6.31781	664	1.69333	1.73223	1025	LTR/Gypsy?
28.125	28.89	20	-1.05	-0.205263	38	90.4812	91.6756	81	6.26354	7.11598	188	1.73478	1.76789	264	DNA/hAT-Charlie
20.7308	25.8154	13	-17.345	-15.885	20	85.9559	87.1131	27	10.342	10.0237	75	1.66339	1.70272	135	Unknown
15.54	7.31	10	17.764	4.198	50	87.7567	87.4427	96	5.24386	6.28628	184	1.71599	1.73832	231	LTR/ERV1
17.6392	20.6528	125	2.78867	0.329282	362	89.8105	89.8684	258	4.88217	6.49572	499	1.78059	1.80502	616	LTR/ERVL?
13.8353	12.9267	292	-1.89013	-0.00220689	861	92.6524	92.5191	484	5.85286	6.783	828	1.74185	1.76638	1066	DNA/TcMar-Tigger
10.7489	7.52876	233	3.75833	1.75833	192	90.4655	90.7553	193	5.56205	6.96987	373	1.72284	1.74729	474	LTR/ERVL
-11.6	11.475	4	9.6875	-7.35	16	88.8164	88.4814	52	4.97788	6.45982	106	1.75268	1.76773	119	LTR/ERVL-MaLR
15.7612	15.2223	121	9.23525	6.78033	122	90.809	89.9553	219	4.8579	5.8241	402	1.71367	1.74229	496	LTR/ERVL-MaLR
25.2903	19.55	62	-1.05436	-0.427386	241	91.8409	92.3097	223	5.66402	6.65669	404	1.73015	1.77238	499	DNA?/hAT-Tip100?
32.4667	31.7333	3	7.2	13.1	1	93.1545	92.9313	24	6.14913	8.11453	54	1.70435	1.72006	74	DNA/hAT-Tip100
22.6325	24.3487	80	6.5648	4.05866	179	90.1503	91.1845	183	6.34938	7.01245	362	1.75445	1.80079	482	LTR/ERV1
16.7062	16.4711	211	4.06431	4.26006	353	91.6185	92.7393	466	5.04373	5.9605	654	1.75902	1.78498	746	LTR/ERV1
24.3455	25.2364	11	-1.77308	-1.64615	26	89.2315	89.167	51	6.5605	8.06011	104	1.69617	1.7244	169	DNA/hAT-Ac
41.7	45.7	1	-15.9333	-13.0333	3	92.804	91.7096	20	5.38891	7.52594	38	1.60789	1.66242	47	LINE/RTE-BovB
23.6991	17.923	213	4.41085	1.42145	387	90.2832	90.4633	338	4.60704	5.51882	559	1.72639	1.75445	697	LTR/ERVL-MaLR
20.9974	25.8897	39	-3.30757	1.78566	251	94.5382	95.1678	190	6.51204	7.38819	368	1.74842	1.76384	479	DNA/PiggyBac
5.4	7.45	2	-8.4	17.4	1	85.131	87.1111	11	7.829	8.62833	28	1.66429	1.70652	57	DNA?
17.8776	10.8132	76	13.6729	14.6979	48	71.8903	70.201	105	4.86566	5.91956	142	1.8323	1.86248	239	LTR/ERV1
18.9444	19.0222	9	1.38333	-0.341667	24	92.6809	94.5065	106	4.44042	5.8183	142	1.74546	1.7662	164	SINE/Alu
18.6048	14.3625	104	0.869206	0.79873	315	83.5697	84.5287	211	5.90614	7.58628	470	1.77815	1.79602	640	LTR/Gypsy
18.2111	24.2778	9	-10.6276	-4.22414	29	88.4167	87.7093	32	7.12114	8.19772	141	1.66183	1.69213	184	DNA
39.05	13.15	6	-31.1821	-18.4464	28	88.7391	92.3001	61	6.15641	7.35858	125	1.77846	1.80726	166	DNA/hAT-Tip100
22.1993	18.2272	272	-6.22189	-5.78559	562	88.072	88.9023	144	6.01948	7.13656	541	1.68815	1.7227	883	LTR/Gypsy
12.79	18.1	10	-26.2857	-11.9	7	85.9633	87.6774	28	7.57176	8.25431	73	1.65601	1.7025	112	DNA
13.8881	19.1631	168	-2.20067	-7.23043	299	90.6034	90.1943	281	5.1857	6.25533	476	1.69847	1.72545	572	LTR/ERVL-MaLR
19.1654	19.9115	26	4.25846	1.77692	65	91.4824	91.4083	134	5.54786	6.69263	217	1.7521	1.77526	243	LTR/ERV1
12.267	8.38177	203	3.71034	3.03879	116	90.4677	90.1466	232	5.12292	5.84784	386	1.77494	1.80269	499	LTR/ERV1
19.7184	21.2667	261	23.3333	21.684	457	89.7132	90.4341	281	4.90446	5.7809	475	1.74316	1.76308	621	LTR/ERV1
25.5333	26.9056	54	-5.91933	-2.33193	119	88.5643	87.9674	69	7.31819	8.10751	244	1.68542	1.72064	403	DNA/TcMar-Tigger
19.2659	17.13	170	-8.96111	-7.7658	576	87.5791	88.1709	200	5.53692	7.00842	523	1.73188	1.76033	820	DNA/hAT-Tip100
16.92	19.07	10	8.13333	8.42	15	87.3226	88.641	63	5.2721	6.45078	91	1.75235	1.79731	99	LTR/ERV1
20.4956	18.8282	181	-0.0623955	-2.78245	359	92.5016	92.2823	429	4.56477	5.78881	563	1.74536	1.78119	638	LTR/ERV1
12.585	11.415	40	4.50741	-1.33519	54	89.5495	89.4169	163	4.28358	5.56723	214	1.71202	1.73895	287	LTR/ERV1
16.4887	18.8443	573	-0.470841	-3.71012	583	90.7347	91.4415	371	5.4528	6.55142	665	1.71541	1.74078	842	LINE/L1
21.8	24.1	24	-9.05	-2.775	12	90.9211	87	16	8.35749	11.2535	65	1.65211	1.68575	119	DNA?
43.1947	35.3316	19	3.48077	-5.87692	26	92.273	93.9892	93	5.18573	6.11319	152	1.70169	1.75765	175	LTR/ERVL-MaLR
10.7091	14.9318	22	-5.76207	-7.06552	58	90.4776	90.5495	159	4.99775	6.25198	205	1.72764	1.75607	224	LTR/ERV1
7.45246	0.306557	183	6.08765	4.70882	170	83.3667	83.9708	207	4.71259	5.48165	255	1.7759	1.81956	304	LTR/ERVK
30.1	35.9	2	23.6357	15.6143	14	84.78	86.0211	35	4.1765	5.46762	81	1.82653	1.84736	134	LTR/ERV1
14.98	17.66	10	34.2211	50.6526	19	88.5665	87.4556	68	5.41193	6.63363	110	1.77592	1.80444	129	LTR/ERV1
10.7404	12.025	52	-3.09718	-1.06197	71	90.7035	90.5299	182	4.16685	5.53936	248	1.70536	1.73446	311	LTR/ERV1
25.5286	3.68571	7	-6.275	-5.75	4	82.9274	84.1531	43	4.23609	4.84461	50	1.85819	1.90088	55	LTR/ERV1
4.96667	14.1333	33	11.6489	7.68667	45	89.3734	90.9005	81	5.15557	6.17188	164	1.69906	1.73151	233	LTR/ERVL
21.9924	19.8303	66	6.06951	8.07317	82	88.2215	88.6652	194	5.92457	6.30794	329	1.78935	1.82429	383	LTR/ERV1
17.588	14.76	25	0.296428	-8.35357	28	88.2299	88.5702	160	4.35253	6.01349	189	1.78691	1.80798	218	LTR/ERV1
18.1	19.8706	17	-5.6863	-2.18219	73	90.8451	91.5	123	5.28903	6.50903	191	1.70825	1.73333	282	DNA/hAT?
14.575	15.6393	56	-7.406	-7.694	50	90.9279	92.6298	55	5.99125	8.42161	133	1.62375	1.66628	202	Unknown
13.4159	8.34034	290	1.76749	-0.0401235	486	90.1435	89.3444	339	4.49241	5.71716	561	1.73389	1.75733	699	LINE/L1
14.72	11.59	10	39.6206	43.3941	34	89.9898	90.7364	59	4.74434	5.06165	79	1.80242	1.82443	141	LTR/ERV1
12.6571	11.7857	7	6.47083	4.84167	24	89.516	89.9546	68	4.92833	6.52158	110	1.77401	1.80245	148	LTR/ERV1
5.24737	7.18421	19	-2.56098	-13.3439	41	88.5203	88.6946	55	5.80115	6.68999	138	1.67901	1.72418	191	LTR/ERV1?
14	-9.88846	26	52.7242	54.0394	33	79.8027	80.1977	89	4.81115	5.58517	93	1.81574	1.84264	103	LTR/ERV1
-12.9192	-6.70577	52	31.8824	29.9853	34	80.0279	80.2856	139	5.1362	5.63591	151	1.76229	1.80196	143	LTR/ERVK
22.5794	15.9544	68	-4.28333	-5.87188	96	92.7105	90.6895	80	5.71201	6.71993	233	1.68957	1.73104	381	Unknown
22.4378	21.9822	45	-1.37374	-0.408081	99	88.0362	88.9369	103	6.36789	7.17819	290	1.66072	1.69303	400	LTR
18.0826	10.787	23	-0.941025	-1.26667	39	84.8287	87.2759	58	3.98982	4.57483	138	1.76644	1.78687	181	LTR/ERVL-MaLR
12.0547	9.64822	309	3.74645	1.78707	704	90.3254	89.8112	214	5.36599	6.71508	507	1.72747	1.7541	714	LINE/L1
15.5451	10.2465	71	-7.10965	-6.66754	114	86.4014	88.0696	65	8.20489	8.37561	244	1.67928	1.71203	410	DNA
13.3455	15.6364	22	1.47812	1.31875	32	87.9955	88.2274	58	5.06624	6.68715	136	1.70847	1.74388	191	Unknown
16.8074	16.7074	27	7.25556	-1.91111	9	93.1275	92.7402	60	4.64258	6.71925	99	1.73881	1.75873	134	LTR/ERVL
10.5727	10.4636	11	17.9167	22.55	6	91.2911	93.9184	65	4.07898	5.89331	85	1.68443	1.7265	130	LTR/ERV1
-3.08889	-13.6	9	1.16667	4.87333	15	92.4213	93.0695	70	5.90024	6.62491	140	1.70184	1.73393	170	DNA/TcMar-Tigger
6.20057	4.90727	2818	5.87407	7.35852	135	82.7158	84.3041	268	4.72501	5.89801	518	1.75531	1.77315	556	LTR/ERV1
12.169	11.7165	352	-2.0074	1.48669	676	90.373	91.0538	364	5.77001	6.92726	717	1.72505	1.74739	908	LINE/L1
7.01837	6.6102	49	1.34167	-7.55	36	93.0618	93.66	177	3.58678	5.18108	203	1.71895	1.74186	221	LTR/ERV1
18.7229	20.6819	83	-7.70339	-4.84068	59	78.6521	75.2685	63	7.72641	10.5348	148	1.65765	1.67905	237	Unknown
-13.1	15	1	14.5	31.6	1	84.6118	86.5703	16	8.53008	8.08124	34	1.63077	1.65071	46	LINE/CR1
13.7	4.65	2	-4.03636	-8.15455	11	90.0571	90.1032	83	5.11328	6.04561	86	1.7614	1.80291	90	LTR/ERV1
14.78	11.6926	95	10.6364	8.85455	121	86.4786	85.6671	142	4.41776	5.81854	265	1.79382	1.82321	369	LTR/ERV1
30.6105	31.6105	19	-11.4021	-9.03542	48	89.2621	87.9535	70	5.83286	7.07648	161	1.6767	1.70109	242	DNA/TcMar-Mariner
16.4929	21.6106	85	25.0778	27.8919	135	88.5638	90.0299	124	4.41417	5.45726	190	1.79005	1.79327	211	LTR/ERVL
17.0748	15.142	131	8.80103	10.4088	194	89.758	89.2204	206	5.09334	6.1185	386	1.75192	1.77579	476	LINE/L1
23.9872	20.1756	78	7.91132	16.7132	106	84.1411	85.8907	136	4.80508	6.16992	198	1.73502	1.7661	239	LTR/ERV1
11.4513	22.8333	39	-4.22	-2.71805	205	90.5088	90.4749	389	4.39898	5.31581	430	1.78708	1.80954	489	LTR/ERV1
40.35	41.4	2	-9.58	3.66	5	86.7941	85.6406	16	9.42449	8.15577	38	1.62556	1.6701	49	DNA
22.6111	18.2944	18	4.8	3.72143	14	89.1978	89.392	90	4.20528	4.99883	161	1.70351	1.73858	191	LTR/ERVL-MaLR
20.7824	13.4162	68	-6.16184	-9.68158	76	89.0049	90.0846	163	4.50377	5.56667	265	1.74136	1.7637	304	LINE/L1
36.6	8.2	1	-13.675	21.4	4	90.7636	90.8848	10	6.26651	7.51771	32	1.69726	1.71415	50	DNA/hAT-Tip100
20.2857	19.5714	14	0.36	1.52	25	88.7132	87.4996	65	5.2809	6.95746	131	1.78994	1.82955	151	LTR/ERVL
33.56	42.06	5	-18.8	2.2	2	89.1982	88.6346	59	5.36052	7.70772	65	1.70685	1.75244	69	LTR/ERVK
9.70332	12.3442	301	3.63472	2.37472	360	87.8813	87.4411	333	4.88746	6.29838	536	1.75073	1.7755	674	LTR/ERVL
37.51	30.14	10	12.03	11.85	10	83.8529	81.1898	43	6.66391	8.11539	106	1.65913	1.68579	129	LINE/CR1
13.7958	25.2778	72	12.5119	8.79881	84	90.2408	90.9239	157	5.03999	6.03761	271	1.69728	1.72981	330	LTR/ERVL-MaLR
14.2238	-1.55397	63	16.7933	5.93333	30	87.5313	88.4832	79	4.56733	5.70525	139	1.78404	1.7906	165	LTR/ERV1
39.65	16.5	2	36.1	51.7	1	81.9359	75.3013	11	7.50206	14.2469	31	1.62237	1.65128	63	Unknown
-3.3875	1.5	8	-6.57778	0.188889	9	88.8924	89.1625	129	4.94629	5.7373	149	1.90711	1.92476	174	LTR/ERV1
71.3	72.8	4	-66.1	-66.1	2	94.6754	94.0365	24	4.95906	6.54218	36	1.64587	1.69464	42	DNA/Merlin
11.1643	19.1929	14	11.9333	-16.6	3	88.8195	89.6171	34	5.25405	6.38058	61	1.94469	1.93833	82	LTR/ERVL
4.72174	13.5594	69	11.5292	12.1625	24	87.4165	87.3501	106	4.32847	5.31345	150	1.71166	1.74387	172	LTR/ERVL-MaLR
22.0484	20.9161	31	-12.32	-7.82533	75	86.2426	87.8559	71	6.76814	7.8326	176	1.72604	1.75564	295	DNA/TcMar-Tigger
25.7053	25.3263	19	9.1913	0.543478	23	87.3797	88.0319	106	4.80578	5.44523	181	1.80176	1.82376	230	LTR/ERV1
25.9524	28.481	21	9.05814	5.76512	43	89.4966	92.1927	56	5.43451	6.61985	144	1.78318	1.78748	222	DNA
24.25	16.8083	12	10.0647	8.87059	17	90.412	86.8434	32	5.20869	8.44911	68	1.68993	1.72248	122	Unknown
21.56	20.0382	55	2.11928	-1.32169	83	90.7	91.677	250	4.3471	5.61677	298	1.71326	1.74236	346	LTR/ERV1
0.761904	4.57619	21	-6.86667	-14.3222	18	84.8664	87.251	74	5.23656	6.05088	165	1.68077	1.71808	209	LTR/ERVL-MaLR
25.2618	31.2309	68	2.87108	-3.83374	83	91.1652	91.2321	168	4.84764	5.77814	344	1.71527	1.75317	397	LTR/ERVL-MaLR
22.8042	19.2792	24	-16.5	-10.4474	19	90.5885	90.9039	91	4.83622	5.45296	133	1.72295	1.75286	158	LTR/ERV1
16.8	32.6	1	-18.6385	-24.5154	13	88.2696	87.4281	37	5.16139	6.12919	63	1.74319	1.76231	77	LTR/ERVL-MaLR
11.0106	8.61064	47	-2.62857	2.97143	42	90.9079	91.3323	145	4.01208	5.22678	172	1.70699	1.74065	199	LTR/ERV1
6.43077	2.46154	13	26.6952	17.9571	21	87.2491	84.9732	70	4.64734	6.12468	107	1.75881	1.76049	124	LINE/L1
9.89091	18.8909	11	1.615	-14.295	20	87.4444	88.379	110	4.2791	5.14541	169	1.73867	1.76618	186	LINE/L1
19.901	20.2885	10783	5.01667	-1.17174	138	86.9017	86.634	263	4.74319	5.85845	502	1.68246	1.71006	550	LINE/L1
18.2182	20.0545	11	19.95	16.27	10	81.9592	73.8724	32	8.4631	21.1398	74	1.64907	1.67076	117	Unknown
8.42	33.88	20	-14.0897	-20.8621	29	89.1515	89.1567	83	6.23409	6.83523	176	1.69156	1.715	221	DNA/hAT-Tip100
4.12857	13.3571	7	39.7667	4.33333	6	87.994	87.7454	58	6.3707	7.39002	111	1.70761	1.74833	137	DNA/hAT-Tip100
-11.0143	2.95714	7	19.15	22.78	10	87.5693	88.9353	79	4.15505	4.60952	101	1.7004	1.75444	109	LTR/ERVK
9.89375	9.33021	96	6.48705	6.62518	139	86.457	86.3731	123	5.78621	6.59463	243	1.72237	1.7432	337	LTR/ERV1
26.4354	21.0892	65	22.0015	21.9172	134	88.7479	88.7665	211	4.7234	5.76441	349	1.80443	1.82933	415	LINE/L1
13.5752	17.6015	133	1.36739	-2.96565	230	91.4598	91.8238	228	3.88044	4.72074	335	1.76086	1.79348	520	LTR/ERV1
21.1778	28.4778	9	-1.7	-14.2	5	85.7623	83.8677	31	7.8367	9.34355	75	1.65376	1.68461	100	LINE/CR1
19.45	18.95	4	-30.94	-19.04	5	85.8632	85.7627	29	7.04754	6.75618	59	1.63359	1.6687	74	Unknown
27.12	25.56	5	4.925	-2.7	8	90.2351	89.581	106	4.44727	5.61911	124	1.7431	1.76471	135	LTR/ERV1
22.1733	26.1444	45	-9.80612	2.05714	49	91.1393	91.2317	146	5.68998	7.06328	259	1.7703	1.80376	330	LINE/L1
36.9333	31.7667	3	3.5375	11.95	8	87.9688	87.8859	75	4.48344	5.64885	105	1.73323	1.76632	119	LINE/L1
23.565	17.965	20	6.20526	7.12632	19	86.597	84.0179	63	6.84688	8.19553	135	1.66907	1.70411	187	LINE/CR1
16.4273	10.803	33	0.757692	6.84615	26	87.0008	84.7495	62	6.8788	8.46272	143	1.63522	1.66949	205	DNA
11.1889	17.1778	9	-15.5553	-7.72105	38	89.5973	88.8273	59	5.31114	6.67005	132	1.66251	1.7002	180	LINE/L1-Tx1
24.575	32.3375	16	7.53333	7.2	9	70.1856	63.3889	27	10.5839	10.8768	75	1.65654	1.68172	138	DNA
21.3896	23.2522	115	-2.8657	-2.12035	172	91.0865	92.492	191	5.34092	6.78443	339	1.76381	1.77726	428	LTR/ERVL
-14.8333	4.43333	3	12.5	17.5	1	70.9762	71.7692	12	9.3509	13.9806	27	1.66561	1.66052	58	Unknown
19.4667	-13.7667	9	20.9067	11.4	15	88.9015	90.937	56	6.43492	7.21558	104	1.70721	1.73568	126	LTR/ERV1
47.2	-24.7	1	17.5	31.5	1	89.7202	90.2403	12	6.45592	8.60628	31	1.65512	1.68338	39	DNA
19.175	17.1	4	-0.614286	-4.75714	21	79.7361	74.5208	28	7.4789	7.84052	78	1.64777	1.68238	121	DNA?
-8.31316	-6.83947	38	-3.51702	-9.74255	47	89.6184	89.2014	116	4.97711	5.88931	199	1.71873	1.75362	281	LTR/ERV1
30.6	33.6	1	17.7	-9.43333	3	96.3462	97.3607	71	4.29994	5.09008	87	1.71459	1.74506	95	SINE/Alu
-9.54516	-2.17097	31	-20.9941	-31.5	17	90.6242	89.5794	54	5.44152	6.66999	113	1.74675	1.75444	144	LTR/ERV1
12.1904	13.2192	73	-2.75714	-3.64416	77	87.0189	86.698	91	4.97105	5.47865	179	1.72553	1.77048	294	LTR/ERV1
33.2143	30.8857	7	-6.325	-15.275	4	77.5758	78.2444	9	11.0626	11.7149	29	1.67607	1.71132	51	DNA?
7.27674	-10.614	43	-14.5769	-2.43077	39	92.4888	91.4984	123	4.60348	6.83135	156	1.71571	1.74274	196	LTR/ERVL
8.04891	-0.159782	92	2.71509	0.881132	106	91.1202	92.3916	186	3.68182	5.42737	244	1.73071	1.75268	323	LTR/ERVL
30.8947	32.2421	19	-26.5077	-18.5846	13	89.5462	89.6932	85	5.21121	6.51219	146	1.73432	1.76492	176	LTR/ERV1
33.125	35.0917	12	-13.8909	-25.0182	11	70.6433	74.1548	21	7.45664	9.21616	51	1.63661	1.67038	102	DNA
23.5907	22.0768	194	-11.7526	-9.88202	228	89.4319	90.6951	262	5.11814	5.78061	434	1.73696	1.76898	516	LINE/L1
13.3259	15.3185	54	6.55102	5.86327	49	90.7147	91.0873	248	4.47163	5.4398	278	1.74086	1.78381	299	LTR/ERV1
10.2213	2.15923	287	-3.57329	-1.79845	322	81.6728	82.6967	222	4.78921	5.56097	368	1.80594	1.83638	432	LTR/ERV1
4.84138	5.33448	29	10.3857	7.72857	7	76.3223	79.9148	58	4.44755	6.17761	89	1.79774	1.83341	139	LTR/ERV1
22.65	10.5	2	-37.4	-22.4	1	71.1786	97.15	5	5.44405	7.57611	18	1.6723	1.68436	42	DNA/hAT?
11.3636	26.7485	33	8.37436	5.48205	39	88.6556	88.4545	140	4.32578	5.5391	186	1.72914	1.74718	215	LTR/ERV1
24.6588	-4.92353	17	8.68525	8.65574	61	91.2445	92.1791	71	5.3528	6.43107	154	1.74228	1.78234	221	LTR/ERV1
12.5364	18.7273	11	14.5143	22.4714	14	83.4463	84.4532	52	4.45583	5.54814	91	1.73024	1.759	143	LTR/ERV1
24.2897	20.4137	262	26.3094	22.6273	256	86.0418	87.3727	147	4.8201	5.87854	254	1.78162	1.80362	318	LTR/ERVL
30.7562	18.6625	16	56.5093	56.1186	43	85.4893	85.5806	86	4.94626	5.94515	128	1.72423	1.73573	146	LINE/L1
29.968	25.532	25	21.5031	18.4938	32	87.4106	88.4826	124	4.86166	5.85749	150	1.71565	1.72188	159	LTR/ERV1
15.9941	6.85	34	2.70089	6.84554	112	91.3584	91.9843	245	4.64013	6.2102	275	1.74688	1.76814	295	DNA/hAT-Charlie
20.5	-11.3	1	42.2	53.2	1	91.4458	87.5926	9	4.38756	7.87121	24	1.72311	1.75056	34	DNA?
23.8154	30.1462	13	-1.2525	-2.1475	40	86.5478	91.1003	45	5.68277	6.78156	129	1.7192	1.75182	195	Unknown
16.1132	14.5118	76	-2.50455	-7.38788	66	90.8905	90.418	87	5.81997	6.98395	190	1.70891	1.73371	263	LTR/ERV1
25.2	26.4667	6	-15.95	-37.6	2	75.6944	80.3229	23	6.52641	8.50647	51	1.67366	1.72381	73	DNA?
33.5	-8.4	4	-26.9	-19.7	5	87.0564	87.847	56	3.8734	4.51331	79	1.63136	1.68729	106	LTR/ERVL
8.96429	15.2357	14	28.6	24.475	8	74.5468	76.4712	41	8.27254	7.81457	79	1.69561	1.73435	136	DNA/TcMar?
29.7667	25.5333	3	-5.4125	-4.04375	16	88.7995	88.8484	90	4.90894	5.36192	98	1.79091	1.81097	112	LTR/ERVK
7.932	10.236	25	3.54667	4.26667	45	88.4367	88.5414	86	5.40007	6.29289	156	1.69713	1.71811	192	LTR/ERV1
34.7667	34.4333	3	15.05	-0.85	2	43.4167	38	4	18.8495	17.0565	22	1.62868	1.68018	46	Unknown
11.9716	16.0432	88	-1.82115	-1.45192	156	88.7007	88.8543	196	6.29821	7.36504	329	1.74023	1.76834	429	LTR/ERV1
32.94	22.22	5	11.4667	-12.3	3	93.4056	92.7904	24	6.4183	8.32411	42	1.66239	1.71218	66	Unknown
27.5833	24.9333	12	6.11111	14.8111	9	84.1245	84.9143	37	7.81658	8.857	97	1.7126	1.75289	144	LINE/L2
25.9	17.3538	13	-2.95926	7.0963	27	87.4798	87.6114	80	5.15514	6.15687	150	1.73525	1.75348	184	LTR/ERV1
6.98571	0.0714281	14	21.28	15.78	5	75.4376	71.9668	78	5.00339	5.87114	94	1.76754	1.78663	105	LTR/ERVK
20.8308	17	13	-15.8556	-8.84444	18	86.0185	86.2969	31	9.06643	9.36195	83	1.68414	1.71689	136	DNA?
8.93333	11.4833	6	15.8	-7.8	1	87.8389	89.2628	12	5.47055	8.0394	35	1.64498	1.65384	49	Unknown
13.2167	20.5667	6	-9.0625	-3.125	8	77.7212	73.9746	35	8.2813	8.74523	71	1.67132	1.68535	101	Unknown
8.02411	3.63571	112	0.385393	-2.8573	89	90.8493	91.7808	108	3.84611	5.5304	166	1.73124	1.75239	259	LTR/ERV1
20.4	17	1	32.7333	30.6	3	79.3148	77.2593	9	7.96312	8.4493	36	1.66424	1.69242	49	DNA?
23.48	19.81	10	13.85	34.15	4	91.6966	90.8865	30	6.01208	8.93065	62	1.6704	1.71079	100	DNA
25.7778	9.83333	9	-2.64	-15.54	5	78.2481	80.3723	58	5.74403	6.5922	90	1.8268	1.86682	115	LTR/ERV1
-0.237931	-3.15517	29	-0.121739	0.126087	23	85.2596	85.5622	106	4.9221	5.74614	116	1.82434	1.86125	130	LTR/ERV1
31.05	33.1	2	-14.9	-13.35	2	94.1607	92.3611	23	5.15938	6.69846	52	1.67029	1.71195	88	DNA?
15.7029	6.52286	35	14.9857	7.84286	7	90.8151	91.232	60	5.35313	6.08424	117	1.73071	1.72933	154	LTR/ERVL
8.075	12.625	8	-12.3176	-7.96471	17	91.9992	91.8454	34	6.26086	9.88856	76	1.65667	1.70047	128	Unknown
21.6	22.3	1	-20.7	-35.85	2	85.2593	87.3333	8	8.69765	8.80272	19	1.61165	1.62827	39	DNA?
19.2625	20.2969	32	20.9571	21.7857	28	89.8666	89.3597	121	4.2985	5.17535	136	1.77422	1.8372	149	LTR/ERV1
18.24	9.95	10	14.7889	8.01111	9	86.6507	85.0257	25	3.92205	4.21292	40	1.76363	1.81042	76	LTR/ERVK
11.6694	11.3278	1772	-0.635358	-3.21339	1202	82.3312	81.3822	315	5.95758	6.39852	730	1.72415	1.74622	1008	LTR/ERV1
4.73125	14.725	16	-1.21765	8.16176	34	87.5735	88.5251	111	5.0576	6.03866	155	1.78144	1.78394	185	LTR/ERV1
14.2889	15.0333	9	24.6	34.4667	6	88.42	90.5696	51	4.30501	5.33997	88	1.71986	1.75998	108	LTR/ERVL
8.764	15.156	50	-4.225	-19.0687	16	92.7694	92.3856	73	5.33545	6.4285	136	1.74604	1.76729	161	LTR/ERVL
13.225	28.2	8	13.1875	-2.425	8	85.6964	87.1688	52	5.63293	6.14032	97	1.75283	1.78001	115	LTR/ERV1
22.8	10.15	2	-10.625	7.75	4	79.8278	79.4583	11	8.89749	9.82664	32	1.67277	1.7254	47	Unknown
1.02	-1.34	5	27.025	37.8875	8	88.1249	87.9568	61	4.51402	5.15918	88	1.92709	1.95792	114	LTR/ERV1
16.2221	21.564	172	23.7118	19.3029	68	84.6882	84.1838	136	4.86179	5.50918	170	1.78352	1.80852	194	LTR/ERVK
6.83	14.2	10	-3.80909	0.540909	22	88.9292	87.4199	23	5.10483	7.01246	78	1.69852	1.73262	148	LINE/L1
14	13.2467	15	1.3125	2.2375	8	83.3372	85.1667	37	5.60226	6.57193	47	1.77726	1.80696	66	LTR/ERVL
14.8	-12	2	-50	-63.1	1	89.3397	88.7553	16	3.69895	7.72557	37	1.79429	1.84226	75	LTR/ERVL
41.6	18	8	25.0867	25.9233	30	86.1205	89.7623	47	4.56669	5.51744	67	1.84627	1.90944	89	LTR/ERV1
20.6757	17.5081	37	9.94167	14.625	12	86.8091	85.8384	77	4.82212	5.31733	116	1.72753	1.74458	154	LTR/ERV1
29.9867	24.4267	15	-3.64925	-10.4642	67	88.0531	90.5585	118	5.8284	6.70995	192	1.80381	1.80354	227	DNA/hAT-Charlie
14.07	18.01	10	5.1375	2.4125	16	88.4992	90.0538	80	4.50347	5.79144	121	1.77472	1.79486	145	LTR/ERV1
40.6	41.7	1	-12.3	11	1	74.0167	76.9167	10	8.67514	8.41842	24	1.6104	1.63568	30	DNA/hAT-Tip100?
22.1732	18.3293	41	3.34074	16.3963	27	89.5705	90.9568	67	4.97324	5.85067	111	1.77885	1.81194	132	LTR/ERVL
26.81	38.63	20	52.2	21.1	1	90.742	92.2832	47	5.20761	6.47667	99	1.70352	1.71285	113	LTR/ERVL-MaLR
18.6968	10.3677	31	8.69615	0.138461	26	79.0194	78.4254	86	4.48788	5.20666	104	1.76803	1.78003	104	LTR/ERVK
75.8	69.8	1	-3.65	0.7	2	93.0857	90.5187	7	5.72229	8.10171	20	1.69644	1.73852	31	Unknown
37.7667	29.5667	3	-50.95	-22.4	2	47.5	37.5	3	16.3341	13.4922	19	1.58908	1.63772	42	Unknown
9.8	9.7	1	-15.7667	-10.9	3	71.7369	73.3076	11	9.94324	9.71274	26	1.61898	1.66074	40	DNA?
-0.85	23.6125	8	0.590908	2.16364	11	91.3798	90.8468	37	5.04965	6.4324	77	1.74463	1.76107	102	LTR/ERVL-MaLR
3.72857	21	7	2.76667	2.41111	9	89.5804	87.8064	13	5.32325	5.81091	28	1.83396	1.85872	42	LTR/ERVL
15.2947	22.878	132	-21.9857	-9.81429	7	84.7964	85.4262	83	4.67146	5.39618	142	1.66229	1.70098	162	LTR/ERVL
-16	-6.9	4	4.5625	-3.1375	8	89.006	91.1903	49	4.87689	6.8212	86	1.81877	1.84916	107	LTR/ERV1
25.55	14.35	2	1.95	3.7	2	91.0897	87.6111	9	6.08844	8.1555	15	1.63006	1.64834	33	Unknown
18.9135	18.5902	5770	24.3723	20.1286	238	62.9557	61.9931	94	6.13434	7.36872	146	1.64673	1.668	229	LTR/ERV1
29.35	24.95	22	5.18333	-1.03333	18	81.996	83.6195	29	3.00751	6.13499	36	1.69289	1.7133	43	LINE/L1
24.3821	21.9667	78	26.6747	19.896	75	78.3171	81.5383	41	5.59519	7.17038	67	1.90787	1.93091	79	LTR/ERV1
23.8864	15.3273	44	13.9	22.6	2	80.5237	80.4942	42	5.75951	6.63401	47	1.78965	1.81062	49	LTR/ERV1
17.5	22	1	28.6	37.1333	3	86.0885	87.7444	11	3.9685	5.53503	12	1.87604	1.93892	12	LTR/ERVK

## Sheet: Supplementary Table 5
names	RGC_statistic	RGC_control	RGC_zscore	RGC_mad.score	RGC_pval.empirical	RGC_pval.mad	RGC_pval.zscore	IPC_statistic	IPC_control	IPC_zscore	IPC_mad.score	IPC_pval.empirical	IPC_pval.mad	IPC_pval.zscore	N_statistic	N_control	N_zscore	N_mad.score	N_pval.empirical	N_pval.mad	N_pval.zscore	enh_typ	class	enh_class	linked_Gene	vista_enh
WT_chrX:47502827	0.252855	FALSE	-0.27104	-0.145487	0.550607	0.931005	0.60682	0.548573	FALSE	0.227325	0.802552	0.241935	0.704547	0.410085	0.333794	FALSE	0.0634675	0.962094	0.228745	0.636583	0.474697	WT	WT	RGC	SYN1	#N/A
WT_chrX:47316277	0.306627	FALSE	-0.120724	0.4991	0.323887	0.832564	0.548045	0.590179	FALSE	0.441406	1.23509	0.16129	0.47349	0.329459	0.288485	FALSE	-0.0731384	0.411308	0.364372	0.858084	0.529152	WT	WT	RGC	TIMP1	#N/A
WT_chrX:135484687	0.2702	FALSE	-0.222554	0.0624334	0.467611	0.931005	0.588059	0.435981	FALSE	-0.352013	-0.367972	0.66129	0.964473	0.637586	0.384367	FALSE	0.215945	1.57688	0.133603	0.308176	0.414515	WT	WT	RGC	SMIM10	#N/A
WT_chrX:133638418	0.29424	FALSE	-0.155352	0.350609	0.352227	0.897503	0.561728	0.371246	FALSE	-0.685107	-1.04097	0.887097	0.968024	0.753362	0.255458	FALSE	-0.172717	0.00981243	0.491903	0.916592	0.568563	WT	WT	RGC	GPC4	#N/A
WT_chrX:133553001	0.204949	FALSE	-0.404959	-0.719756	0.809717	0.931005	0.657246	0.732074	FALSE	1.17152	2.71026	0.0544355	0.0291869	0.120694	0.394743	FALSE	0.247231	1.70302	0.119433	0.256847	0.402365	WT	WT	RGC	GPC4	#N/A
WT_chrX:115529246	0.324841	FALSE	-0.0698078	0.717437	0.273279	0.72151	0.527827	0.583205	FALSE	0.405524	1.16259	0.169355	0.513307	0.342546	0.338872	FALSE	0.0787793	1.02383	0.216599	0.601878	0.468604	WT	WT	RGC	PLS3	#N/A
WT_chr9:98552773	0.274797	FALSE	-0.209703	0.117538	0.441296	0.931005	0.58305	0.550292	FALSE	0.236168	0.820418	0.241935	0.695351	0.406651	0.257007	FALSE	-0.168046	0.0286481	0.489879	0.916592	0.566726	WT	WT	RGC	GABBR2	#N/A
WT_chr9:91844207	0.756114	FALSE	1.13579	5.88729	0.0728745	2.1085e-08	0.128021	0.578853	FALSE	0.38313	1.11735	0.181452	0.536121	0.350812	0.155651	FALSE	-0.473637	-1.20348	0.953441	0.933396	0.682121	WT	WT	RGC	ROR2	#N/A
WT_chr9:91781071	0.228624	FALSE	-0.338776	-0.435952	0.668016	0.931005	0.632611	0.461755	FALSE	-0.219394	-0.100021	0.548387	0.959502	0.586828	0.312704	FALSE	-0.000118101	0.705721	0.289474	0.756931	0.500047	WT	WT	RGC	ROR2	#N/A
WT_chr9:90002653	0.232748	FALSE	-0.327248	-0.386517	0.637652	0.931005	0.62826	0.513771	FALSE	0.0482501	0.440739	0.326613	0.851586	0.480758	0.45834	FALSE	0.438977	2.47612	0.0789474	0.0545632	0.330339	WT	WT	RGC	GADD45G	#N/A
WT_chr9:87270580	0.183409	FALSE	-0.465173	-0.977966	0.925101	0.931005	0.679096	0.405084	FALSE	-0.510995	-0.689186	0.782258	0.964473	0.695323	0.167239	FALSE	-0.438697	-1.0626	0.935223	0.925117	0.66956	WT	WT	RGC	GAS1	#N/A
WT_chr9:86754986	0.364644	FALSE	0.0414599	1.19457	0.210526	0.447511	0.483465	0.53614	FALSE	0.16335	0.673294	0.270161	0.763276	0.435121	0.313726	FALSE	0.0029619	0.71814	0.285425	0.751627	0.498818	WT	WT	RGC	GAS1	#N/A
WT_chr9:86675986	0.264795	FALSE	-0.237663	-0.00235887	0.502024	0.931005	0.593929	0.459691	FALSE	-0.230018	-0.121486	0.558468	0.959502	0.590961	0.236543	FALSE	-0.229745	-0.220119	0.603239	0.916592	0.590855	WT	WT	RGC	GAS1	#N/A
WT_chr9:86644656	0.248839	FALSE	-0.282266	-0.193626	0.568826	0.931005	0.61113	0.52931	FALSE	0.128205	0.602284	0.294355	0.789817	0.448993	0.253852	FALSE	-0.177558	-0.00970568	0.506073	0.916592	0.570465	WT	WT	RGC	GAS1	#N/A
WT_chr9:86624737	0.267525	FALSE	-0.230032	0.0303637	0.489879	0.931005	0.590967	0.428258	FALSE	-0.391753	-0.448263	0.6875	0.964473	0.652379	0.272059	FALSE	-0.122664	0.211623	0.425101	0.906545	0.548814	WT	WT	RGC	GAS1	#N/A
WT_chr9:86455290	0.195937	FALSE	-0.430153	-0.827792	0.866397	0.931005	0.666458	0.425768	FALSE	-0.404566	-0.474151	0.693548	0.964473	0.657102	0.285065	FALSE	-0.0834497	0.369734	0.380567	0.869624	0.533253	WT	WT	RGC	GAS1	#N/A
WT_chr9:84990964	0.322067	FALSE	-0.0775627	0.684182	0.283401	0.740006	0.530912	0.589303	FALSE	0.436898	1.22598	0.163306	0.477984	0.331093	0.37192	FALSE	0.17842	1.42558	0.153846	0.37836	0.429197	WT	WT	RGC	NTRK2	mm14
WT_chr9:84978388	1.44121	FALSE	3.05095	14.0999	0.0101215	6.60733e-44	0.00114058	0.632913	FALSE	0.661295	1.67937	0.114919	0.260599	0.254212	0.485599	FALSE	0.521162	2.80749	0.0668016	0.0228311	0.301127	WT	WT	RGC	NTRK2	#N/A
WT_chr9:84847105	0.241526	FALSE	-0.30271	-0.281295	0.605263	0.931005	0.618945	0.727736	FALSE	1.1492	2.66516	0.0544355	0.0330017	0.125236	0.239392	FALSE	-0.221155	-0.185487	0.593117	0.916592	0.587514	WT	WT	RGC	NTRK2	#N/A
WT_chr9:78312202	0.689557	FALSE	0.949737	5.08944	0.0870445	1.71702e-06	0.171123	0.471785	FALSE	-0.167789	0.00424439	0.497984	0.957216	0.566625	0.358393	FALSE	0.137635	1.26113	0.178138	0.47045	0.445264	WT	WT	RGC	PSAT1	#N/A
WT_chr9:34504349	0.305375	FALSE	-0.124224	0.484089	0.325911	0.837947	0.549431	0.438347	FALSE	-0.339842	-0.343381	0.645161	0.964473	0.633012	0.352487	FALSE	0.119827	1.18933	0.188259	0.510947	0.45231	WT	WT	RGC	ARID3C	#N/A
WT_chr9:34501935	0.15441	FALSE	-0.546239	-1.32559	0.973684	0.940348	0.707549	0.33506	FALSE	-0.8713	-1.41717	0.955645	0.977164	0.808205	0.15451	FALSE	-0.477076	-1.21734	0.953441	0.933696	0.683346	WT	WT	RGC	ARID3C	#N/A
WT_chr9:34499388	0.530216	FALSE	0.504308	3.17936	0.107287	0.00489212	0.307022	0.548525	FALSE	0.227079	0.802055	0.241935	0.704547	0.410181	0.240995	FALSE	-0.216323	-0.166004	0.578947	0.916592	0.585632	WT	WT	RGC	ARID3C	#N/A
WT_chr9:34413416	2.29866	FALSE	5.4479	24.3784	0.00202429	1.36619e-129	2.54838e-08	0.688146	FALSE	0.945496	2.25358	0.0685484	0.088474	0.172203	0.514893	FALSE	0.609487	3.16361	0.0566802	0.00820367	0.271101	WT	WT	RGC	DNAI1	#N/A
WT_chr9:28688409	0.219714	FALSE	-0.363684	-0.54276	0.716599	0.931005	0.641953	0.501562	FALSE	-0.0145705	0.313814	0.370968	0.88742	0.505813	0.232921	FALSE	-0.240666	-0.264153	0.617409	0.916592	0.595093	WT	WT	RGC	LINGO2	#N/A
WT_chr9:27353641	0.519972	FALSE	0.475673	3.05656	0.111336	0.0072014	0.317154	0.510639	FALSE	0.0321363	0.408182	0.334677	0.864872	0.487182	0.238453	FALSE	-0.223988	-0.196906	0.601215	0.916592	0.588617	WT	WT	RGC	MOB3B	#N/A
WT_chr9:137679477	0.282107	FALSE	-0.189268	0.205167	0.398785	0.931005	0.575059	0.535009	FALSE	0.157532	0.661538	0.27621	0.76674	0.437413	0.256755	FALSE	-0.168807	0.0255774	0.489879	0.916592	0.567026	WT	WT	RGC	CACNA1B	#N/A
WT_chr9:128412500	0.982666	FALSE	1.76911	8.60307	0.0404858	6.61686e-17	0.0384378	0.487632	FALSE	-0.0862453	0.168998	0.421371	0.923998	0.534364	0.73947	FALSE	1.28659	5.89365	0.0303644	3.64323e-08	0.0991185	WT	WT	RGC	PKN3	#N/A
WT_chr9:128383219	0.413417	FALSE	0.177803	1.77924	0.172065	0.176643	0.429439	0.54653	FALSE	0.216813	0.781311	0.243952	0.711157	0.414177	0.235888	FALSE	-0.23172	-0.228082	0.605263	0.916592	0.591622	WT	WT	RGC	PKN3	#N/A
WT_chr9:124018240	0.779321	FALSE	1.20067	6.16549	0.0708502	3.9462e-09	0.11494	0.759414	FALSE	1.3122	2.9945	0.046371	0.0133465	0.0947255	1.36726	FALSE	3.1794	13.5253	0.0101215	2.77654e-40	0.000737904	WT	WT	RGC	DENND1A	#N/A
WT_chr9:123893268	0.486288	FALSE	0.38151	2.65277	0.125506	0.0235874	0.351412	0.567173	FALSE	0.323032	0.995922	0.207661	0.602898	0.373335	0.586872	FALSE	0.826503	4.0386	0.0445344	0.000367625	0.204259	WT	WT	RGC	DENND1A	#N/A
WT_chr9:123861230	0.404068	FALSE	0.151667	1.66716	0.182186	0.216904	0.439725	0.585543	FALSE	0.417553	1.1869	0.165323	0.499945	0.338137	0.262144	FALSE	-0.152558	0.0910941	0.465587	0.916592	0.560627	WT	WT	RGC	DENND1A	#N/A
WT_chr9:123834777	0.22086	FALSE	-0.360482	-0.529028	0.714575	0.931005	0.640756	0.315585	FALSE	-0.971512	-1.61964	0.971774	0.979837	0.834353	0.220463	FALSE	-0.278228	-0.415599	0.676113	0.916592	0.609581	WT	WT	RGC	DENND1A	#N/A
WT_chr9:123789867	0.220795	FALSE	-0.360663	-0.529807	0.714575	0.931005	0.640824	0.434155	FALSE	-0.361409	-0.386957	0.665323	0.964473	0.641103	0.29773	FALSE	-0.0452642	0.523695	0.334008	0.83155	0.518052	WT	WT	RGC	DENND1A	#N/A
WT_chr9:123777151	0.350895	FALSE	0.00302435	1.02976	0.232794	0.53928	0.498793	0.556088	FALSE	0.265991	0.880673	0.233871	0.663342	0.395123	0.297495	FALSE	-0.0459746	0.520831	0.334008	0.832178	0.518335	WT	WT	RGC	DENND1A	hs314
WT_chr9:123652615	0.251473	FALSE	-0.274905	-0.162059	0.558704	0.931005	0.608305	0.346628	FALSE	-0.811779	-1.2969	0.943548	0.974129	0.791541	0.164872	FALSE	-0.445834	-1.09137	0.941296	0.9265	0.672141	WT	WT	RGC	DENND1A	#N/A
WT_chr9:115402139	0.430032	FALSE	0.22425	1.97841	0.163968	0.119621	0.411281	1.51726	FALSE	5.21167	10.8732	0.00604839	2.34203e-26	9.35724e-08	0.417173	FALSE	0.314858	1.97569	0.105263	0.159844	0.376435	WT	WT	RGC	TNC	#N/A
WT_chr9:115278422	1.49127	FALSE	3.1909	14.7	0.0101215	1.17022e-47	0.000709163	0.575271	FALSE	0.364698	1.08011	0.189516	0.552479	0.357668	0.765548	FALSE	1.36522	6.21066	0.0283401	5.25851e-09	0.0860925	WT	WT	RGC	TNC	#N/A
WT_chr9:115220261	0.227162	FALSE	-0.342863	-0.453478	0.680162	0.931005	0.634149	0.617395	FALSE	0.581448	1.51804	0.125	0.331049	0.280469	0.538199	FALSE	0.679752	3.44692	0.0506073	0.00327544	0.248331	WT	WT	RGC	TNC	#N/A
WT_chr9:115039416	0.25085	FALSE	-0.276646	-0.169527	0.560729	0.931005	0.608974	0.52133	FALSE	0.0871469	0.519328	0.3125	0.822691	0.465277	0.193556	FALSE	-0.359354	-0.742693	0.834008	0.916929	0.640335	WT	WT	RGC	TNC	#N/A
WT_chr9:111298411	0.120699	FALSE	-0.640475	-1.7297	0.993927	0.965491	0.739068	0.40413	FALSE	-0.515901	-0.699099	0.784274	0.964473	0.697038	0.114796	FALSE	-0.596814	-1.70012	0.989879	0.966716	0.724684	WT	WT	RGC	LPAR1	#N/A
WT_chr9:110877624	1.22318	FALSE	2.44145	11.4862	0.0182186	1.92113e-29	0.00731413	0.462265	FALSE	-0.216769	-0.0947173	0.546371	0.959502	0.585806	0.349739	FALSE	0.111543	1.15593	0.192308	0.526611	0.455593	WT	WT	RGC	LPAR1	#N/A
WT_chr9:110828340	0.00661386	FALSE	-0.959395	-3.09729	1	0.999023	0.83132	0.524767	FALSE	0.104832	0.55506	0.300403	0.808311	0.458255	0.023287	FALSE	-0.872717	-2.81254	1	0.998071	0.808591	WT	WT	RGC	LPAR1	#N/A
WT_chr9:109242630	0.196503	FALSE	-0.428571	-0.82101	0.864372	0.931005	0.665882	0.464644	FALSE	-0.204529	-0.0699884	0.542339	0.959502	0.58103	0.256453	FALSE	-0.169716	0.0219133	0.489879	0.916592	0.567383	WT	WT	RGC	CTNNAL1	#N/A
WT_chr9:100925881	1.60199	FALSE	3.5004	16.0272	0.00607287	1.82524e-56	0.000232279	0.667546	FALSE	0.839498	2.03942	0.0826613	0.137891	0.200595	1.07722	FALSE	2.3049	9.99941	0.0182186	2.72913e-22	0.010586	WT	WT	RGC	PLPPR1	#N/A
WT_chr9:100715278	0.351698	FALSE	0.00526991	1.03938	0.232794	0.533434	0.497898	0.457045	FALSE	-0.24363	-0.14899	0.564516	0.959502	0.596241	0.277689	FALSE	-0.105688	0.28007	0.398785	0.896448	0.542085	WT	WT	RGC	PLPPR1	#N/A
WT_chr9:100672387	0.364994	FALSE	0.042439	1.19877	0.210526	0.444962	0.483074	0.518831	FALSE	0.0742881	0.493348	0.320565	0.828861	0.470391	0.288831	FALSE	-0.072097	0.415507	0.362348	0.858084	0.528738	WT	WT	RGC	PLPPR1	#N/A
WT_chr8:98811093	0.269358	FALSE	-0.224908	0.0523378	0.473684	0.931005	0.588975	0.542727	FALSE	0.197242	0.74177	0.256048	0.730299	0.421819	0.197526	FALSE	-0.347382	-0.694422	0.815789	0.916592	0.635848	WT	WT	RGC	STK3	#N/A
WT_chr8:97912456	0.301692	FALSE	-0.134519	0.439941	0.334008	0.864048	0.553504	0.451829	FALSE	-0.270468	-0.203214	0.58871	0.959502	0.6066	0.273575	FALSE	-0.118093	0.230056	0.41498	0.902689	0.547003	WT	WT	RGC	ERICH5	#N/A
WT_chr8:97818829	0.171575	FALSE	-0.498256	-1.11983	0.945344	0.934374	0.690848	0.900487	FALSE	2.03809	4.46111	0.0262097	5.68448e-05	0.0207705	0.239096	FALSE	-0.222048	-0.189087	0.593117	0.916592	0.587862	WT	WT	RGC	ERICH5	#N/A
WT_chr8:97618547	0.273576	FALSE	-0.213116	0.102905	0.449393	0.931005	0.584382	0.452481	FALSE	-0.267113	-0.196436	0.582661	0.959502	0.605309	0.215972	FALSE	-0.291767	-0.470189	0.694332	0.916592	0.614768	WT	WT	RGC	ERICH5	#N/A
WT_chr8:94997816	0.715598	FALSE	1.02253	5.40161	0.0789474	3.29708e-07	0.153264	0.508635	FALSE	0.0218266	0.387352	0.342742	0.871733	0.491293	0.1952	FALSE	-0.354394	-0.722697	0.823887	0.916592	0.638478	WT	WT	RGC	CCNE2	#N/A
WT_chr8:94325932	0.377592	FALSE	0.0776561	1.34979	0.200405	0.361902	0.469051	0.389487	FALSE	-0.591251	-0.851339	0.830645	0.964473	0.722824	0.14359	FALSE	-0.510001	-1.3501	0.973684	0.941098	0.694975	WT	WT	RGC	GEM	#N/A
WT_chr8:93805979	0.162797	FALSE	-0.522794	-1.22505	0.965587	0.938111	0.699441	0.427528	FALSE	-0.395511	-0.455856	0.691532	0.964473	0.653767	0.126788	FALSE	-0.560659	-1.55434	0.98583	0.957879	0.712485	WT	WT	RGC	GEM	#N/A
WT_chr8:79940867	0.218264	FALSE	-0.367737	-0.56014	0.720648	0.931005	0.643465	0.42855	FALSE	-0.390249	-0.445226	0.6875	0.964473	0.651824	0.478042	FALSE	0.498378	2.71562	0.0708502	0.0293941	0.309109	WT	WT	RGC	HEY1	#N/A
WT_chr8:79935528	0.165123	FALSE	-0.516291	-1.19717	0.95749	0.937443	0.697174	0.402853	FALSE	-0.522473	-0.712378	0.784274	0.964473	0.69933	0.324245	FALSE	0.0346775	0.846015	0.259109	0.688293	0.486168	WT	WT	RGC	HEY1	#N/A
WT_chr8:79827000	0.839013	FALSE	1.36753	6.88103	0.0587045	3.78799e-11	0.0857291	0.439477	FALSE	-0.334024	-0.331625	0.641129	0.964473	0.630819	0.262716	FALSE	-0.150832	0.098051	0.465587	0.916592	0.559946	WT	WT	RGC	HEY1	#N/A
WT_chr8:79195582	0.20591	FALSE	-0.402272	-0.708235	0.803644	0.931005	0.656258	0.340101	FALSE	-0.845363	-1.36476	0.949597	0.975699	0.801046	0.151798	FALSE	-0.485253	-1.25031	0.955466	0.93521	0.686252	WT	WT	RGC	STMN2	#N/A
WT_chr8:77163020	0.233004	FALSE	-0.326533	-0.38345	0.637652	0.931005	0.627989	0.492656	FALSE	-0.0603966	0.221224	0.395161	0.914941	0.52408	0.1644	FALSE	-0.447258	-1.09712	0.941296	0.926907	0.672656	WT	WT	RGC	ZFHX4	#N/A
WT_chr8:76866663	0.104528	FALSE	-0.685681	-1.92355	0.997976	0.975724	0.753543	0.243471	FALSE	-1.34257	-2.36935	0.995968	0.99584	0.910295	0.455233	FALSE	0.42961	2.43836	0.0789474	0.0594896	0.33374	WT	WT	RGC	ZFHX4	#N/A
WT_chr8:76800727	0.256541	FALSE	-0.260737	-0.101303	0.532389	0.931005	0.602852	0.46169	FALSE	-0.219729	-0.100698	0.548387	0.959502	0.586959	0.323689	FALSE	0.0330023	0.839261	0.259109	0.689906	0.486836	WT	WT	RGC	ZFHX4	mm1577
WT_chr8:76238855	2.75151	FALSE	6.71383	29.807	0.00202429	2.18902e-193	9.47894e-12	0.595848	FALSE	0.470578	1.29403	0.153226	0.442666	0.318971	0.480309	FALSE	0.505214	2.74319	0.0688259	0.0272507	0.306704	WT	WT	RGC	ZFHX4	#N/A
WT_chr8:76203079	0.362399	FALSE	0.0351826	1.16766	0.218623	0.460588	0.485967	0.976198	FALSE	2.42766	5.24821	0.0221774	1.25278e-06	0.00759832	0.288029	FALSE	-0.0745131	0.405765	0.366397	0.858084	0.529699	WT	WT	RGC	ZFHX4	#N/A
WT_chr8:73306281	0.371589	FALSE	0.0608742	1.27783	0.206478	0.402977	0.47573	0.675282	FALSE	0.879301	2.11984	0.0766129	0.117862	0.189619	0.37014	FALSE	0.173053	1.40394	0.157895	0.388227	0.431305	WT	WT	RGC	RDH10	#N/A
WT_chr8:73305026	0.308151	FALSE	-0.116463	0.517369	0.321862	0.82331	0.546357	0.446556	FALSE	-0.297603	-0.258039	0.614919	0.960601	0.616997	0.331258	FALSE	0.0558217	0.931267	0.238866	0.651952	0.477742	WT	WT	RGC	RDH10	#N/A
WT_chr8:72765642	0.603875	FALSE	0.710218	4.06234	0.097166	0.000192332	0.238785	0.547113	FALSE	0.219812	0.787372	0.243952	0.711044	0.413009	0.167023	FALSE	-0.439348	-1.06523	0.935223	0.925117	0.669795	WT	WT	RGC	KCNB2	#N/A
WT_chr8:69979222	0.300596	FALSE	-0.137585	0.426797	0.336032	0.867118	0.554716	0.428509	FALSE	-0.390464	-0.44566	0.6875	0.964473	0.651903	0.26396	FALSE	-0.147083	0.113168	0.455466	0.916592	0.558467	WT	WT	RGC	SLCO5A1	#N/A
WT_chr8:69871754	1.41942	FALSE	2.99004	13.8387	0.0101215	2.47967e-42	0.00139468	0.514352	FALSE	0.0512433	0.446787	0.326613	0.849706	0.479566	0.230429	FALSE	-0.248179	-0.294446	0.631579	0.916592	0.598002	WT	WT	RGC	SLCO5A1	#N/A
WT_chr8:69814441	0.35549	FALSE	0.0158688	1.08483	0.228745	0.510619	0.49367	0.541018	FALSE	0.188451	0.724008	0.262097	0.738419	0.425262	0.273598	FALSE	-0.118024	0.230332	0.41498	0.902689	0.546976	WT	WT	RGC	SLCO5A1	#N/A
WT_chr8:68022252	0.195317	FALSE	-0.431885	-0.835218	0.866397	0.931005	0.667087	0.377996	FALSE	-0.650376	-0.970799	0.868952	0.96743	0.742275	0.200054	FALSE	-0.339761	-0.663695	0.799595	0.916592	0.632982	WT	WT	RGC	PREX2	#N/A
WT_chr8:68006805	0.256396	FALSE	-0.261141	-0.103036	0.532389	0.931005	0.603008	0.588661	FALSE	0.433599	1.21932	0.163306	0.482271	0.33229	0.53239	FALSE	0.662239	3.3763	0.0506073	0.004159	0.253909	WT	WT	RGC	PREX2	#N/A
WT_chr8:67992745	0.135804	FALSE	-0.59825	-1.54862	0.987854	0.954453	0.725163	0.479052	FALSE	-0.130395	0.0797968	0.461694	0.941221	0.551873	0.215761	FALSE	-0.292403	-0.472753	0.694332	0.916592	0.615011	WT	WT	RGC	PREX2	#N/A
WT_chr8:67514926	0.268256	FALSE	-0.227987	0.0391347	0.483806	0.931005	0.590172	0.464484	FALSE	-0.205356	-0.0716579	0.542339	0.959502	0.581353	0.182084	FALSE	-0.393942	-0.88215	0.890688	0.921139	0.653188	WT	WT	RGC	PREX2	#N/A
WT_chr8:67507164	0.173282	FALSE	-0.493483	-1.09937	0.939271	0.933556	0.689164	0.419995	FALSE	-0.434272	-0.534171	0.721774	0.964473	0.667954	0.147539	FALSE	-0.498093	-1.30208	0.97166	0.937966	0.690791	WT	WT	RGC	PREX2	#N/A
WT_chr8:67492558	0.818401	FALSE	1.30991	6.63395	0.0647773	1.99793e-10	0.0951123	0.624502	FALSE	0.618017	1.59192	0.122984	0.2986	0.268282	0.30714	FALSE	-0.0168954	0.638076	0.309717	0.783543	0.50674	WT	WT	RGC	PREX2	#N/A
WT_chr8:66446271	0.191049	FALSE	-0.443817	-0.886389	0.882591	0.931005	0.671413	0.409468	FALSE	-0.488436	-0.643607	0.762097	0.964473	0.687379	0.351268	FALSE	0.116152	1.17452	0.190283	0.518577	0.453766	WT	WT	RGC	ADHFE1	#N/A
WT_chr8:66220066	0.283964	FALSE	-0.184077	0.227427	0.388664	0.931005	0.573024	0.349277	FALSE	-0.798147	-1.26936	0.939516	0.973863	0.787608	0.421048	FALSE	0.32654	2.02279	0.105263	0.14709	0.372008	WT	WT	RGC	ADHFE1	#N/A
WT_chr8:66218332	0.274997	FALSE	-0.209143	0.119941	0.441296	0.931005	0.582832	0.550812	FALSE	0.238847	0.825831	0.241935	0.693049	0.405612	0.191192	FALSE	-0.366481	-0.77143	0.848178	0.918509	0.642997	WT	WT	RGC	ADHFE1	#N/A
WT_chr8:64998630	0.40188	FALSE	0.145551	1.64094	0.184211	0.227185	0.442138	0.555581	FALSE	0.263387	0.875412	0.233871	0.666555	0.396126	0.27568	FALSE	-0.111745	0.255648	0.406883	0.899477	0.544487	WT	WT	RGC	BHLHE22	#N/A
WT_chr8:64995776	1.02452	FALSE	1.88611	9.10479	0.034413	7.84129e-19	0.0296401	0.645373	FALSE	0.725409	1.8089	0.0927419	0.211236	0.2341	3.1486	FALSE	8.55016	35.1799	0.00404858	3.83066e-269	6.14594e-18	WT	WT	RGC	BHLHE22	#N/A
WT_chr8:64722884	0.26788	FALSE	-0.22904	0.0346177	0.48583	0.931005	0.590581	0.97999	FALSE	2.44717	5.28764	0.0221774	1.02373e-06	0.00719911	0.352303	FALSE	0.119272	1.18709	0.188259	0.511689	0.45253	WT	WT	RGC	BHLHE22	#N/A
WT_chr8:42005589	0.863918	FALSE	1.43715	7.17958	0.0546559	4.73505e-12	0.0753371	6.86643	FALSE	32.7357	66.4841	0	0	2.42446e-235	1.18473	FALSE	2.62907	11.3064	0.01417	2.46554e-28	0.00428096	WT	WT	RGC	GINS4	#N/A
WT_chr8:41361196	0.469521	FALSE	0.334639	2.45178	0.135628	0.0393695	0.368949	0.438478	FALSE	-0.339165	-0.342013	0.643145	0.964473	0.632757	0.294397	FALSE	-0.0553149	0.483171	0.338057	0.845754	0.522056	WT	WT	RGC	SFRP1	#N/A
WT_chr8:41101242	0.544866	FALSE	0.545262	3.35498	0.105263	0.00271987	0.292787	0.394434	FALSE	-0.565795	-0.799908	0.816532	0.964473	0.714233	0.238064	FALSE	-0.225159	-0.20163	0.601215	0.916592	0.589072	WT	WT	RGC	SFRP1	#N/A
WT_chr8:41079544	0.70181	FALSE	0.983991	5.23633	0.0850202	7.98002e-07	0.16256	0.458522	FALSE	-0.23603	-0.133634	0.560484	0.959502	0.593295	0.308159	FALSE	-0.0138227	0.650465	0.305668	0.779282	0.505514	WT	WT	RGC	SFRP1	#N/A
WT_chr8:41078096	2.51009	FALSE	6.03894	26.9129	0.00202429	8.43551e-158	7.75635e-10	0.655641	FALSE	0.778243	1.91565	0.0887097	0.175825	0.218213	0.43281	FALSE	0.362002	2.16577	0.101215	0.108118	0.358675	WT	WT	RGC	SFRP1	#N/A
WT_chr8:41049514	0.955478	FALSE	1.6931	8.27715	0.0445344	1.02615e-15	0.0452177	0.52301	FALSE	0.0957889	0.536789	0.306452	0.816583	0.461844	0.266645	FALSE	-0.138986	0.145813	0.44332	0.914395	0.55527	WT	WT	RGC	GINS4	#N/A
WT_chr8:38721546	0.204476	FALSE	-0.406282	-0.725428	0.815789	0.931005	0.657732	0.401481	FALSE	-0.529536	-0.726647	0.790323	0.964473	0.701783	0.251087	FALSE	-0.185895	-0.0433211	0.516194	0.916592	0.573737	WT	WT	RGC	FGFR1	#N/A
WT_chr8:38713100	0.505564	FALSE	0.435395	2.88384	0.121457	0.0121527	0.331638	0.525523	FALSE	0.108722	0.56292	0.300403	0.805759	0.456711	0.334838	FALSE	0.0666159	0.974789	0.224696	0.629534	0.473444	WT	WT	RGC	FGFR1	#N/A
WT_chr8:38485867	0.674084	FALSE	0.906484	4.90397	0.0910931	4.32264e-06	0.18234	0.457233	FALSE	-0.242665	-0.14704	0.564516	0.959502	0.595868	0.821097	FALSE	1.5327	6.88593	0.0263158	6.39783e-11	0.0626754	WT	WT	RGC	FGFR1	#N/A
WT_chr8:31068595	0.241939	FALSE	-0.301556	-0.276344	0.605263	0.931005	0.618505	0.489406	FALSE	-0.0771157	0.187444	0.409274	0.920745	0.530734	0.247533	FALSE	-0.19661	-0.086523	0.540486	0.916592	0.577934	WT	WT	RGC	SMIM18	#N/A
WT_chr8:25109187	0.379693	FALSE	0.0835277	1.37497	0.198381	0.348438	0.466716	0.480411	FALSE	-0.1234	0.0939299	0.457661	0.939268	0.549105	0.144997	FALSE	-0.505757	-1.33298	0.973684	0.939432	0.693486	WT	WT	RGC	NEFM	#N/A
WT_chr8:20062330	0.308474	FALSE	-0.115561	0.521239	0.321862	0.821855	0.546	0.683482	FALSE	0.921494	2.20508	0.0685484	0.0980961	0.178396	0.304949	FALSE	-0.0234999	0.611447	0.311741	0.792091	0.509374	WT	WT	RGC	LPL	#N/A
WT_chr8:19456723	0.361262	FALSE	0.0320065	1.15404	0.218623	0.468892	0.487233	0.472769	FALSE	-0.162721	0.0144833	0.493952	0.953576	0.564631	0.401538	FALSE	0.267717	1.78562	0.109312	0.225635	0.394458	WT	WT	RGC	CSGALNACT1	#N/A
WT_chr8:126632222	2.69618	FALSE	6.55914	29.1436	0.00202429	6.61929e-185	2.70595e-11	0.732481	FALSE	1.17362	2.71449	0.0544355	0.0288603	0.120273	1.13371	FALSE	2.47522	10.6861	0.01417	2.26054e-25	0.00665767	WT	WT	RGC	LRATD2	#N/A
WT_chr8:126631090	0.239002	FALSE	-0.309767	-0.311556	0.619433	0.931005	0.621631	0.553162	FALSE	0.250935	0.850254	0.237903	0.678562	0.400932	11.0646	FALSE	32.417	131.409	0	0	7.90934e-231	WT	WT	RGC	LRATD2	#N/A
WT_chr8:123720319	0.468888	FALSE	0.332867	2.44418	0.135628	0.0401693	0.369617	0.507088	FALSE	0.0138623	0.371261	0.352823	0.875451	0.49447	0.324706	FALSE	0.0360677	0.85162	0.259109	0.688293	0.485614	WT	WT	RGC	FBXO32	#N/A
WT_chr8:123658629	0.807497	FALSE	1.27943	6.50325	0.0647773	4.69392e-10	0.100372	0.464213	FALSE	-0.206748	-0.0744702	0.542339	0.959502	0.581896	0.356696	FALSE	0.132519	1.2405	0.184211	0.482009	0.447287	WT	WT	RGC	FBXO32	#N/A
WT_chr7:98687568	0.245391	FALSE	-0.291907	-0.234967	0.593117	0.931005	0.614821	0.68883	FALSE	0.949016	2.26069	0.0685484	0.0874091	0.171306	0.258722	FALSE	-0.162877	0.0494896	0.483806	0.916592	0.564692	WT	WT	RGC	TMEM130	#N/A
WT_chr7:96074961	1.98196	FALSE	4.5626	20.5821	0.00202429	1.23575e-92	2.52626e-06	0.750789	FALSE	1.26783	2.90483	0.046371	0.0172199	0.10243	0.901667	FALSE	1.77562	7.86538	0.0242915	4.80002e-14	0.0378979	WT	WT	RGC	SLC25A13	hs2308
WT_chr7:70867694	0.347309	FALSE	-0.00699954	0.986771	0.238866	0.563584	0.502792	0.355979	FALSE	-0.763661	-1.19969	0.925403	0.971312	0.777465	0.343612	FALSE	0.0930708	1.08145	0.206478	0.566998	0.462924	WT	WT	RGC	GALNT17	#N/A
WT_chr7:47827749	0.282764	FALSE	-0.187432	0.213043	0.396761	0.931005	0.574339	0.591994	FALSE	0.450745	1.25396	0.159274	0.462616	0.326087	0.161042	FALSE	-0.457383	-1.13794	0.947368	0.928479	0.676302	WT	WT	RGC	TNS3	#N/A
WT_chr7:47489354	0.220435	FALSE	-0.361669	-0.53412	0.714575	0.931005	0.6412	0.507417	FALSE	0.0155573	0.374685	0.350806	0.874766	0.493794	0.305937	FALSE	-0.0205203	0.623461	0.309717	0.787479	0.508186	WT	WT	RGC	TNS3	#N/A
WT_chr7:47381389	0.834609	FALSE	1.35522	6.82824	0.0607287	5.41905e-11	0.0876734	0.526458	FALSE	0.11353	0.572634	0.300403	0.800425	0.454805	0.187647	FALSE	-0.377168	-0.814518	0.864372	0.920348	0.646975	WT	WT	RGC	TNS3	#N/A
WT_chr7:43396583	0.287386	FALSE	-0.174512	0.268447	0.360324	0.931005	0.569268	0.552732	FALSE	0.248724	0.845787	0.237903	0.681361	0.401787	0.209119	FALSE	-0.31243	-0.553498	0.744939	0.916592	0.622643	WT	WT	RGC	HECW1	#N/A
WT_chr7:42399857	0.311894	FALSE	-0.106	0.562238	0.301619	0.807837	0.542209	0.5507	FALSE	0.238271	0.824668	0.241935	0.693174	0.405835	0.266397	FALSE	-0.139734	0.1428	0.44332	0.915059	0.555565	WT	WT	RGC	GLI3	#N/A
WT_chr7:42343504	0.308024	FALSE	-0.116819	0.515842	0.323887	0.823419	0.546498	0.455694	FALSE	-0.250582	-0.163036	0.570565	0.959502	0.598931	0.284992	FALSE	-0.0836699	0.368846	0.380567	0.869624	0.533341	WT	WT	RGC	GLI3	#N/A
WT_chr7:42226323	0.254311	FALSE	-0.266972	-0.128041	0.54251	0.931005	0.605255	0.493721	FALSE	-0.0549144	0.232301	0.389113	0.910315	0.521897	0.2413	FALSE	-0.215404	-0.162298	0.578947	0.916592	0.585274	WT	WT	RGC	GLI3	#N/A
WT_chr7:42153671	0.0956134	FALSE	-0.710602	-2.03041	1	0.980575	0.761334	0.499999	FALSE	-0.0226127	0.297565	0.375	0.891719	0.50902	0.586343	FALSE	0.824908	4.03217	0.0445344	0.000376926	0.204712	WT	WT	RGC	GLI3	hs111
WT_chr7:42133286	0.354407	FALSE	0.0128418	1.07185	0.228745	0.517754	0.494877	0.61426	FALSE	0.565315	1.48544	0.127016	0.34731	0.28593	0.415762	FALSE	0.310604	1.95853	0.105263	0.164733	0.378051	WT	WT	RGC	GLI3	#N/A
WT_chr7:42072129	0.293369	FALSE	-0.157787	0.340164	0.352227	0.901794	0.562688	0.641401	FALSE	0.704967	1.7676	0.0987903	0.225963	0.240415	0.639165	FALSE	0.984167	4.6743	0.0364372	2.31916e-05	0.162517	WT	WT	RGC	GLI3	#N/A
WT_chr7:42065969	0.208688	FALSE	-0.394507	-0.674938	0.783401	0.931005	0.653397	0.545281	FALSE	0.210386	0.768326	0.245968	0.71784	0.416683	0.202226	FALSE	-0.333212	-0.637291	0.779352	0.916592	0.630513	WT	WT	RGC	GLI3	#N/A
WT_chr7:41991084	0.299278	FALSE	-0.141268	0.411001	0.338057	0.873877	0.556171	0.617493	FALSE	0.58195	1.51905	0.125	0.330694	0.2803	0.48644	FALSE	0.523699	2.81772	0.0668016	0.0222241	0.300244	WT	WT	RGC	GLI3	#N/A
WT_chr7:41977703	0.921365	FALSE	1.59774	7.86822	0.0445344	2.6865e-14	0.05505	0.480991	FALSE	-0.120417	0.0999559	0.451613	0.93907	0.547924	0.385619	FALSE	0.219721	1.5921	0.129555	0.302798	0.413044	WT	WT	RGC	GLI3	#N/A
WT_chr7:39746342	0.229637	FALSE	-0.335946	-0.423813	0.65587	0.931005	0.631544	0.392032	FALSE	-0.578154	-0.824877	0.822581	0.964473	0.71842	0.270952	FALSE	-0.126003	0.198163	0.427126	0.908037	0.550135	WT	WT	RGC	SUGCT	#N/A
WT_chr7:37248588	3.19514	FALSE	7.95397	35.125	0.00202429	2.64598e-268	9.03123e-16	0.607252	FALSE	0.529258	1.41259	0.141129	0.382678	0.298313	0.538705	FALSE	0.681279	3.45307	0.0506073	0.0032279	0.247847	WT	WT	RGC	EPDR1	#N/A
WT_chr7:35985329	2.9495	FALSE	7.26729	32.1803	0.00202429	2.76858e-225	1.83383e-13	0.321513	FALSE	-0.941009	-1.55801	0.967742	0.979837	0.82665	0.400616	FALSE	0.264938	1.77441	0.111336	0.229567	0.395528	WT	WT	RGC	ANLN	#N/A
WT_chr7:35979508	0.349754	FALSE	-0.000165493	1.01608	0.232794	0.547159	0.500066	0.533456	FALSE	0.149539	0.645388	0.282258	0.773097	0.440564	0.316743	FALSE	0.0120606	0.754825	0.277328	0.731396	0.495189	WT	WT	RGC	#N/A	#N/A
WT_chr7:35909916	0.499633	FALSE	0.418814	2.81274	0.121457	0.0149987	0.337676	1.14959	FALSE	3.31983	7.0508	0.016129	1.86491e-11	0.00045036	0.504188	FALSE	0.577209	3.03347	0.0587045	0.0120689	0.281899	WT	WT	RGC	ANLN	#N/A
WT_chr7:35908899	0.197633	FALSE	-0.42541	-0.807453	0.864372	0.931005	0.664731	0.560991	FALSE	0.291224	0.931655	0.215726	0.636542	0.38544	0.208312	FALSE	-0.314862	-0.563305	0.748988	0.916592	0.623567	WT	WT	RGC	ANLN	#N/A
WT_chr7:31710265	0.24163	FALSE	-0.30242	-0.280049	0.605263	0.931005	0.618834	0.491142	FALSE	-0.0681863	0.205486	0.399194	0.918863	0.527181	0.388634	FALSE	0.228812	1.62875	0.129555	0.286134	0.409508	WT	WT	RGC	NEUROD6	#N/A
WT_chr7:31234677	0.165257	FALSE	-0.515918	-1.19557	0.95749	0.937443	0.697044	0.437847	FALSE	-0.342412	-0.348574	0.65121	0.964473	0.63398	0.369116	FALSE	0.169964	1.39148	0.159919	0.393915	0.432519	WT	WT	RGC	NEUROD6	#N/A
WT_chr7:30355069	0.217839	FALSE	-0.368927	-0.565243	0.720648	0.931005	0.643909	1.60606	FALSE	5.6686	11.7964	0.00604839	6.82591e-31	7.19856e-09	0.450555	FALSE	0.415505	2.38149	0.082996	0.067975	0.338886	WT	WT	RGC	NOD1	#N/A
WT_chr7:30091960	0.213221	FALSE	-0.381835	-0.620595	0.744939	0.931005	0.648708	0.313848	FALSE	-0.980446	-1.63769	0.975806	0.979953	0.836567	0.717053	FALSE	1.219	5.62113	0.0323887	1.72662e-07	0.111422	WT	WT	RGC	NOD1	#N/A
WT_chr7:30083703	0.257986	FALSE	-0.256696	-0.0839764	0.526316	0.931005	0.601293	0.398494	FALSE	-0.544902	-0.757693	0.802419	0.964473	0.707089	0.241919	FALSE	-0.213536	-0.154764	0.57085	0.916592	0.584545	WT	WT	RGC	NOD1	#N/A
WT_chr7:28824944	0.259254	FALSE	-0.253152	-0.0687794	0.520243	0.931005	0.599925	0.409932	FALSE	-0.48605	-0.638787	0.762097	0.964473	0.686534	0.706983	FALSE	1.18864	5.49872	0.0323887	3.41582e-07	0.11729	WT	WT	RGC	CREB5	#N/A
WT_chr7:28759856	0.325058	FALSE	-0.0692	0.720043	0.273279	0.720197	0.527585	0.674896	FALSE	0.877315	2.11582	0.0766129	0.11875	0.190158	0.182235	FALSE	-0.393486	-0.880314	0.890688	0.921139	0.65302	WT	WT	RGC	CREB5	#N/A
WT_chr7:28740175	0.210044	FALSE	-0.390718	-0.658688	0.771255	0.931005	0.651997	0.398281	FALSE	-0.546	-0.759913	0.802419	0.964473	0.707467	0.164795	FALSE	-0.446068	-1.09232	0.941296	0.9265	0.672226	WT	WT	RGC	CREB5	#N/A
WT_chr7:28698995	0.535024	FALSE	0.517749	3.23699	0.107287	0.0040463	0.302317	0.433462	FALSE	-0.364976	-0.394163	0.669355	0.964473	0.642435	0.212125	FALSE	-0.303365	-0.516951	0.720648	0.916592	0.619194	WT	WT	RGC	CREB5	#N/A
WT_chr7:28686765	0.219008	FALSE	-0.365658	-0.551226	0.718623	0.931005	0.64269	0.507715	FALSE	0.0170927	0.377787	0.350806	0.87327	0.493181	0.201774	FALSE	-0.334574	-0.642784	0.781377	0.916592	0.631027	WT	WT	RGC	CREB5	#N/A
WT_chr7:28587063	0.365455	FALSE	0.0437264	1.20429	0.210526	0.441854	0.482561	0.983511	FALSE	2.46529	5.32424	0.0201613	8.51457e-07	0.00684514	0.19569	FALSE	-0.352918	-0.716745	0.823887	0.916592	0.637925	WT	WT	RGC	CREB5	#N/A
WT_chr7:2621461	0.205842	FALSE	-0.402463	-0.709051	0.805668	0.931005	0.656328	0.49379	FALSE	-0.054559	0.233019	0.389113	0.910119	0.521755	0.189475	FALSE	-0.371657	-0.792299	0.860324	0.918644	0.644926	WT	WT	RGC	LFNG	#N/A
WT_chr7:24337242	0.391486	FALSE	0.116496	1.51634	0.190283	0.280305	0.45363	0.572769	FALSE	0.351823	1.05409	0.197581	0.56579	0.362485	0.258262	FALSE	-0.164261	0.0439067	0.483806	0.916592	0.565237	WT	WT	RGC	NPY	#N/A
WT_chr7:22008800	0.0924823	FALSE	-0.719354	-2.06794	1	0.982239	0.764039	0.335968	FALSE	-0.866629	-1.40773	0.955645	0.977164	0.806927	0.0979101	FALSE	-0.647726	-1.90539	0.997976	0.976639	0.741419	WT	WT	RGC	DNAH11	#N/A
WT_chr7:21772061	0.200749	FALSE	-0.416702	-0.770111	0.840081	0.931005	0.661552	0.395803	FALSE	-0.55875	-0.785673	0.810484	0.964473	0.711834	0.22461	FALSE	-0.265723	-0.36518	0.661943	0.916592	0.604774	WT	WT	RGC	CDCA7L	hs294
WT_chr7:21371101	0.422841	FALSE	0.204148	1.89221	0.165992	0.142531	0.419119	0.542213	FALSE	0.194602	0.736436	0.258065	0.732788	0.422852	0.240253	FALSE	-0.218561	-0.175027	0.58502	0.916592	0.586504	WT	WT	RGC	DNAH11	#N/A
WT_chr7:21042007	0.290743	FALSE	-0.165128	0.308686	0.354251	0.916518	0.565578	0.574382	FALSE	0.360126	1.07087	0.195565	0.555984	0.359377	0.246803	FALSE	-0.198813	-0.0954018	0.544534	0.916592	0.578795	WT	WT	RGC	SP8	hs1226
WT_chr7:20964438	1.06309	FALSE	1.99393	9.56716	0.0283401	1.06517e-20	0.0230797	0.491903	FALSE	-0.0642703	0.213398	0.397177	0.916919	0.525623	0.394427	FALSE	0.246277	1.69917	0.121457	0.25783	0.402734	WT	WT	RGC	SP8	hs110
WT_chr7:20799540	0.405479	FALSE	0.155613	1.68408	0.182186	0.211088	0.438169	0.830937	FALSE	1.68022	3.73806	0.0262097	0.00110276	0.046457	0.302903	FALSE	-0.0296698	0.586571	0.317814	0.802227	0.511835	WT	WT	RGC	SP8	hs1019
WT_chr7:20249453	0.198716	FALSE	-0.422383	-0.794475	0.8583	0.931005	0.663627	0.338642	FALSE	-0.852871	-1.37993	0.953629	0.975839	0.803135	0.418193	FALSE	0.317934	1.98809	0.105263	0.156219	0.375268	WT	WT	RGC	TMEM196	#N/A
WT_chr7:20065443	0.389684	FALSE	0.111457	1.49474	0.190283	0.289666	0.455627	0.643071	FALSE	0.713563	1.78497	0.0987903	0.219427	0.237749	0.426284	FALSE	0.342328	2.08644	0.105263	0.128445	0.366052	WT	WT	RGC	TMEM196	#N/A
WT_chr7:16729645	0.37846	FALSE	0.0800802	1.36019	0.200405	0.35642	0.468087	0.598332	FALSE	0.483357	1.31985	0.153226	0.428893	0.314421	0.637871	FALSE	0.980265	4.65856	0.0364372	2.48978e-05	0.163478	WT	WT	RGC	TSPAN13	#N/A
WT_chr7:152411748	0.685424	FALSE	0.938185	5.03991	0.0910931	2.19358e-06	0.174075	0.515674	FALSE	0.0580454	0.46053	0.322581	0.844691	0.476856	0.192659	FALSE	-0.362056	-0.753591	0.840081	0.917647	0.641345	WT	WT	RGC	XRCC2	#N/A
WT_chr7:152185686	0.261898	FALSE	-0.245762	-0.037088	0.510121	0.931005	0.597067	0.576475	FALSE	0.370892	1.09262	0.1875	0.549479	0.355359	0.161717	FALSE	-0.455348	-1.12974	0.945344	0.928359	0.67557	WT	WT	RGC	XRCC2	#N/A
WT_chr7:148339164	0.225922	FALSE	-0.346329	-0.468341	0.686235	0.931005	0.635452	0.442048	FALSE	-0.320799	-0.304905	0.633065	0.964473	0.625819	0.287422	FALSE	-0.0763449	0.39838	0.368421	0.861948	0.530428	WT	WT	RGC	C7orf33	#N/A
WT_chr7:137484532	0.44403	FALSE	0.263378	2.1462	0.151822	0.0831832	0.39613	0.460135	FALSE	-0.22773	-0.116863	0.556452	0.959502	0.590072	0.243524	FALSE	-0.208697	-0.135254	0.558704	0.916592	0.582657	WT	WT	RGC	PTN	#N/A
WT_chr7:137306145	0.370369	FALSE	0.0574623	1.2632	0.206478	0.410788	0.477088	0.514203	FALSE	0.050473	0.445231	0.326613	0.850775	0.479873	0.204859	FALSE	-0.325272	-0.605279	0.759109	0.916592	0.627512	WT	WT	RGC	PTN	#N/A
WT_chr7:137209464	0.225191	FALSE	-0.348374	-0.47711	0.692308	0.931005	0.63622	0.371579	FALSE	-0.683392	-1.0375	0.887097	0.968024	0.75282	0.23259	FALSE	-0.241663	-0.26817	0.619433	0.916592	0.595479	WT	WT	RGC	PTN	#N/A
WT_chr7:132242579	0.260265	FALSE	-0.250328	-0.0566679	0.520243	0.931005	0.598833	0.529935	FALSE	0.131423	0.608787	0.292339	0.78649	0.44772	0.20856	FALSE	-0.314114	-0.560288	0.748988	0.916592	0.623283	WT	WT	RGC	PLXNA4	#N/A
WT_chr7:129643382	0.202619	FALSE	-0.411473	-0.747689	0.827935	0.931005	0.659637	0.331344	FALSE	-0.890421	-1.4558	0.961694	0.977885	0.81338	0.15742	FALSE	-0.468302	-1.18197	0.953441	0.931372	0.680216	WT	WT	RGC	SMO	#N/A
WT_chr7:129295190	0.625489	FALSE	0.77064	4.32144	0.097166	6.39606e-05	0.22046	0.418848	FALSE	-0.440171	-0.546089	0.721774	0.964473	0.670093	0.230063	FALSE	-0.249282	-0.298891	0.631579	0.916592	0.598429	WT	WT	RGC	SMO	#N/A
WT_chr7:116560286	0.429483	FALSE	0.222713	1.97182	0.163968	0.120849	0.41188	0.62303	FALSE	0.61044	1.57662	0.122984	0.306195	0.270785	0.268904	FALSE	-0.132176	0.173273	0.433198	0.911342	0.552577	WT	WT	RGC	TES	#N/A
WT_chr7:115300169	0.514863	FALSE	0.461388	2.99531	0.117409	0.00867075	0.32226	0.444882	FALSE	-0.306215	-0.275439	0.622984	0.962842	0.62028	0.30567	FALSE	-0.0213263	0.620211	0.309717	0.788157	0.508507	WT	WT	RGC	MDFIC	#N/A
WT_chr7:111586847	0.559347	FALSE	0.585741	3.52856	0.103239	0.00149896	0.279025	0.790878	FALSE	1.4741	3.32159	0.0342742	0.0047354	0.0702275	0.527114	FALSE	0.646333	3.31217	0.0526316	0.00511782	0.259032	WT	WT	RGC	LRRN3	#N/A
WT_chr7:105173703	0.280393	FALSE	-0.19406	0.184619	0.402834	0.931005	0.576936	0.377084	FALSE	-0.655067	-0.980277	0.872984	0.96743	0.743788	0.21663	FALSE	-0.289784	-0.462191	0.694332	0.916592	0.614009	WT	WT	RGC	PUS7	#N/A
WT_chr7:100559934	0.189456	FALSE	-0.44827	-0.905482	0.896761	0.931005	0.673021	0.34483	FALSE	-0.821032	-1.3156	0.943548	0.974223	0.794186	0.194784	FALSE	-0.355649	-0.727755	0.823887	0.916592	0.638948	WT	WT	RGC	ACTL6B	#N/A
WT_chr7:100242139	1.24658	FALSE	2.50686	11.7667	0.01417	7.48904e-31	0.00609037	0.436164	FALSE	-0.351074	-0.366075	0.66129	0.964473	0.637234	0.394967	FALSE	0.247907	1.70574	0.119433	0.255895	0.402103	WT	WT	RGC	GPC2	#N/A
WT_chr6:97307203	0.403845	FALSE	0.151045	1.6645	0.182186	0.217797	0.43997	0.528951	FALSE	0.126358	0.598552	0.296371	0.791088	0.449724	0.419594	FALSE	0.322158	2.00512	0.105263	0.152009	0.373666	WT	WT	RGC	MMS22L	hs978
WT_chr6:7052783	0.192382	FALSE	-0.44009	-0.870406	0.878543	0.931005	0.670064	0.31579	FALSE	-0.970455	-1.6175	0.971774	0.979837	0.83409	0.202706	FALSE	-0.331765	-0.631459	0.779352	0.916592	0.629967	WT	WT	RGC	RREB1	#N/A
WT_chr6:70475147	0.218352	FALSE	-0.367491	-0.559086	0.720648	0.931005	0.643374	0.383221	FALSE	-0.623492	-0.916481	0.852823	0.966039	0.733519	0.289373	FALSE	-0.0704607	0.422105	0.3583	0.858084	0.528086	WT	WT	RGC	B3GAT2	#N/A
WT_chr6:6700179	0.30312	FALSE	-0.130526	0.457065	0.331984	0.854593	0.551925	0.463392	FALSE	-0.210974	-0.0830088	0.544355	0.959502	0.583546	0.24476	FALSE	-0.20497	-0.120227	0.552632	0.916592	0.581202	WT	WT	RGC	RREB1	#N/A
WT_chr6:6660131	0.201677	FALSE	-0.414107	-0.758984	0.831984	0.931005	0.660602	0.427704	FALSE	-0.394605	-0.454027	0.689516	0.964473	0.653433	0.17655	FALSE	-0.410626	-0.94942	0.91498	0.923257	0.659327	WT	WT	RGC	RREB1	#N/A
WT_chr6:53838012	0.216804	FALSE	-0.371821	-0.577652	0.728745	0.931005	0.644987	1.86225	FALSE	6.98682	14.4598	0.00403226	4.88684e-46	1.40592e-12	0.211417	FALSE	-0.305501	-0.525562	0.724696	0.916592	0.620008	WT	WT	RGC	LRRC1	#N/A
WT_chr6:52649925	0.262326	FALSE	-0.244565	-0.0319552	0.506073	0.931005	0.596603	1.76884	FALSE	6.50619	13.4887	0.00604839	3.6345e-40	3.85397e-11	0.285076	FALSE	-0.0834161	0.369869	0.380567	0.869624	0.53324	WT	WT	RGC	MCM3	#N/A
WT_chr6:47161311	0.290661	FALSE	-0.165355	0.307712	0.354251	0.916518	0.565668	0.469395	FALSE	-0.180082	-0.0205948	0.518145	0.959502	0.571456	0.252734	FALSE	-0.180929	-0.0232951	0.510121	0.916592	0.571788	WT	WT	RGC	TNFRSF21	#N/A
WT_chr6:4169309	1.78069	FALSE	3.99995	18.1693	0.00607287	2.36595e-72	3.1678e-05	0.383731	FALSE	-0.620864	-0.911171	0.852823	0.966039	0.732655	0.395694	FALSE	0.250097	1.71457	0.117409	0.254123	0.401256	WT	WT	RGC	PXDC1	#N/A
WT_chr6:41555926	0.37409	FALSE	0.0678666	1.30781	0.204453	0.386587	0.472946	0.52093	FALSE	0.0850907	0.515174	0.314516	0.822843	0.466095	0.28832	FALSE	-0.0736381	0.409293	0.366397	0.858084	0.529351	WT	WT	RGC	MDFI	hs281
WT_chr6:3350691	0.37616	FALSE	0.0736512	1.33262	0.202429	0.371684	0.470644	1.23673	FALSE	3.76823	7.95677	0.0120968	2.11797e-14	8.22045e-05	0.39548	FALSE	0.249453	1.71198	0.117409	0.254312	0.401505	WT	WT	RGC	SLC22A23	hs1391
WT_chr6:33425778	0.273705	FALSE	-0.212756	0.104447	0.449393	0.931005	0.584241	0.305136	FALSE	-1.02527	-1.72826	0.975806	0.982722	0.847383	0.35931	FALSE	0.1404	1.27228	0.176113	0.465507	0.444172	WT	WT	RGC	KIFC1	#N/A
WT_chr6:3166401	0.331313	FALSE	-0.0517167	0.795015	0.269231	0.676095	0.520623	0.625263	FALSE	0.621931	1.59983	0.120968	0.295266	0.266994	0.245175	FALSE	-0.203721	-0.115194	0.550607	0.916592	0.580714	WT	WT	RGC	SLC22A23	#N/A
WT_chr6:3075403	0.272582	FALSE	-0.215896	0.0909837	0.45749	0.931005	0.585465	0.774903	FALSE	1.3919	3.15551	0.0383065	0.00815629	0.0819764	0.37996	FALSE	0.202661	1.52331	0.1417	0.331044	0.4197	WT	WT	RGC	SERPINB6	#N/A
WT_chr6:24631031	0.274215	FALSE	-0.211331	0.110557	0.447368	0.931005	0.583686	0.336691	FALSE	-0.862907	-1.40021	0.955645	0.977164	0.805906	0.228408	FALSE	-0.254273	-0.319015	0.639676	0.916592	0.600358	WT	WT	RGC	KIAA0319	#N/A
WT_chr6:23656602	0.227593	FALSE	-0.341661	-0.448321	0.678138	0.931005	0.633697	0.377309	FALSE	-0.65391	-0.977939	0.872984	0.96743	0.743415	0.190873	FALSE	-0.367441	-0.775299	0.852227	0.918509	0.643355	WT	WT	RGC	NRSN1	#N/A
WT_chr6:22025705	0.196015	FALSE	-0.429935	-0.826856	0.866397	0.931005	0.666378	0.4128	FALSE	-0.47129	-0.608964	0.754032	0.964473	0.681283	0.239693	FALSE	-0.220247	-0.181823	0.589069	0.916592	0.58716	WT	WT	RGC	SOX4	#N/A
WT_chr6:20528473	0.220048	FALSE	-0.362751	-0.538761	0.716599	0.931005	0.641605	0.464253	FALSE	-0.206542	-0.0740558	0.542339	0.959502	0.581816	0.188318	FALSE	-0.375144	-0.80636	0.862348	0.920348	0.646223	WT	WT	RGC	MBOAT1	#N/A
WT_chr6:19722028	0.300628	FALSE	-0.137493	0.427189	0.336032	0.867118	0.55468	0.624312	FALSE	0.617036	1.58994	0.122984	0.299513	0.268605	0.189288	FALSE	-0.37222	-0.794569	0.860324	0.918644	0.645135	WT	WT	RGC	ID4	hs1533
WT_chr6:19719792	0.69148	FALSE	0.955112	5.11249	0.0870445	1.52788e-06	0.16976	0.382946	FALSE	-0.624906	-0.919338	0.854839	0.966039	0.733984	0.231286	FALSE	-0.245595	-0.284026	0.62753	0.916592	0.597002	WT	WT	RGC	ID4	hs1533
WT_chr6:19492958	0.258956	FALSE	-0.253986	-0.0723559	0.522267	0.931005	0.600247	0.447605	FALSE	-0.292203	-0.247128	0.610887	0.959934	0.614934	0.293188	FALSE	-0.0589594	0.468477	0.340081	0.850538	0.523508	WT	WT	RGC	ID4	#N/A
WT_chr6:19370069	0.429935	FALSE	0.223978	1.97725	0.163968	0.119738	0.411387	0.548115	FALSE	0.224971	0.797794	0.243952	0.705947	0.411001	0.256992	FALSE	-0.168091	0.0284641	0.489879	0.916592	0.566744	WT	WT	RGC	ID4	#N/A
WT_chr6:163260712	0.209713	FALSE	-0.391641	-0.662647	0.771255	0.931005	0.652338	0.387375	FALSE	-0.602116	-0.873292	0.83871	0.964473	0.726452	0.174632	FALSE	-0.416408	-0.972734	0.919028	0.923257	0.661444	WT	WT	RGC	QKI	#N/A
WT_chr6:163247196	0.293127	FALSE	-0.158463	0.337268	0.352227	0.902031	0.562954	0.397565	FALSE	-0.549684	-0.767356	0.802419	0.964473	0.708732	0.158307	FALSE	-0.46563	-1.17119	0.951417	0.931058	0.67926	WT	WT	RGC	QKI	#N/A
WT_chr6:163099476	0.355148	FALSE	0.0149154	1.08075	0.228745	0.51362	0.49405	0.465108	FALSE	-0.202145	-0.0651706	0.542339	0.959502	0.580098	0.266815	FALSE	-0.138474	0.14788	0.441296	0.914395	0.555067	WT	WT	RGC	QKI	#N/A
WT_chr6:150767598	0.279069	FALSE	-0.197761	0.168748	0.410931	0.931005	0.578384	0.4255	FALSE	-0.405945	-0.476939	0.695565	0.964473	0.657609	0.238844	FALSE	-0.222807	-0.192145	0.595142	0.916592	0.588157	WT	WT	RGC	PLEKHG1	#N/A
WT_chr6:150766418	0.193505	FALSE	-0.436951	-0.856943	0.87247	0.931005	0.668926	0.386345	FALSE	-0.607418	-0.884005	0.842742	0.964477	0.728213	0.256881	FALSE	-0.168426	0.0271155	0.489879	0.916592	0.566876	WT	WT	RGC	PLEKHG1	#N/A
WT_chr6:150712491	0.221029	FALSE	-0.36001	-0.527006	0.712551	0.931005	0.64058	0.397856	FALSE	-0.548184	-0.764325	0.802419	0.964473	0.708217	0.249213	FALSE	-0.191545	-0.0660976	0.530364	0.916592	0.57595	WT	WT	RGC	PLEKHG1	#N/A
WT_chr6:150668899	0.26407	FALSE	-0.239689	-0.0110447	0.502024	0.931005	0.594714	0.553844	FALSE	0.254447	0.85735	0.237903	0.675267	0.399575	0.309135	FALSE	-0.0108782	0.662337	0.305668	0.770703	0.50434	WT	WT	RGC	PLEKHG1	#N/A
WT_chr6:150617510	0.286166	FALSE	-0.177923	0.253819	0.376518	0.931005	0.570608	0.5008	FALSE	-0.0184877	0.305899	0.372984	0.889134	0.507375	0.259667	FALSE	-0.160026	0.0609848	0.479757	0.916592	0.56357	WT	WT	RGC	PLEKHG1	#N/A
WT_chr6:150591703	0.423775	FALSE	0.206758	1.9034	0.165992	0.139537	0.4181	0.606202	FALSE	0.523853	1.40167	0.143145	0.387542	0.30019	0.28672	FALSE	-0.0784604	0.38985	0.37247	0.863336	0.531269	WT	WT	RGC	PLEKHG1	#N/A
WT_chr6:150582497	0.179656	FALSE	-0.475664	-1.02295	0.92915	0.931005	0.682843	0.423407	FALSE	-0.416712	-0.498693	0.709677	0.964473	0.661556	0.192851	FALSE	-0.361478	-0.75126	0.840081	0.917453	0.641129	WT	WT	RGC	PLEKHG1	#N/A
WT_chr6:150567914	0.368973	FALSE	0.053561	1.24647	0.208502	0.419043	0.478642	0.496417	FALSE	-0.0410448	0.260324	0.387097	0.902708	0.51637	0.195262	FALSE	-0.354209	-0.721951	0.823887	0.916592	0.638409	WT	WT	RGC	PLEKHG1	#N/A
WT_chr6:150537752	0.311312	FALSE	-0.107626	0.555265	0.307692	0.810113	0.542854	0.651964	FALSE	0.759321	1.87742	0.0907258	0.188742	0.22383	0.421263	FALSE	0.327189	2.0254	0.105263	0.146577	0.371762	WT	WT	RGC	PLEKHG1	#N/A
WT_chr6:148422214	0.398777	FALSE	0.136878	1.60374	0.188259	0.242479	0.445564	0.874254	FALSE	1.90311	4.18839	0.0262097	0.00018323	0.0285132	0.684147	FALSE	1.11979	5.22112	0.0323887	1.53624e-06	0.131402	WT	WT	RGC	SASH1	#N/A
WT_chr6:146078303	0.421023	FALSE	0.199064	1.87041	0.165992	0.148988	0.421106	0.451283	FALSE	-0.273276	-0.208888	0.594758	0.959502	0.60768	0.365403	FALSE	0.158771	1.34635	0.168016	0.419255	0.436925	WT	WT	RGC	RAB32	#N/A
WT_chr6:144340655	0.227203	FALSE	-0.34275	-0.452994	0.680162	0.931005	0.634107	0.357409	FALSE	-0.756304	-1.18482	0.923387	0.971312	0.775267	0.280744	FALSE	-0.0964777	0.317206	0.392713	0.886444	0.538429	WT	WT	RGC	UTRN	#N/A
WT_chr6:139219202	0.295312	FALSE	-0.152355	0.363457	0.350202	0.890361	0.560547	0.428846	FALSE	-0.388727	-0.44215	0.6875	0.964473	0.651261	0.229714	FALSE	-0.250336	-0.30314	0.633603	0.916592	0.598836	WT	WT	RGC	ABRACL	#N/A
WT_chr6:139152766	0.405777	FALSE	0.156446	1.68766	0.182186	0.209921	0.437841	0.61231	FALSE	0.555281	1.46517	0.135081	0.35581	0.289351	0.201795	FALSE	-0.334512	-0.642533	0.781377	0.916592	0.631003	WT	WT	RGC	ABRACL	#N/A
WT_chr6:138594326	0.248976	FALSE	-0.281883	-0.191984	0.568826	0.931005	0.610984	0.457236	FALSE	-0.242649	-0.147007	0.564516	0.959502	0.595861	0.279899	FALSE	-0.0990249	0.306935	0.396761	0.887391	0.539441	WT	WT	RGC	ARFGEF3	#N/A
WT_chr6:138523122	0.327387	FALSE	-0.0626912	0.747954	0.269231	0.706052	0.524994	0.497162	FALSE	-0.0372116	0.268068	0.385081	0.901004	0.514842	0.551235	FALSE	0.719058	3.60539	0.048583	0.00189723	0.236053	WT	WT	RGC	ARFGEF3	#N/A
WT_chr6:138512540	0.314051	FALSE	-0.0999696	0.588097	0.299595	0.791336	0.539816	0.628887	FALSE	0.640578	1.63751	0.116935	0.278455	0.260899	0.440305	FALSE	0.384602	2.25689	0.0991903	0.089089	0.350266	WT	WT	RGC	ARFGEF3	#N/A
WT_chr6:138493798	0.284213	FALSE	-0.183382	0.230408	0.388664	0.931005	0.572751	0.374002	FALSE	-0.670925	-1.01232	0.877016	0.968024	0.748866	0.154413	FALSE	-0.477368	-1.21852	0.953441	0.933696	0.68345	WT	WT	RGC	ARFGEF3	#N/A
WT_chr6:132446651	0.357911	FALSE	0.0226389	1.11387	0.220648	0.493777	0.490969	0.614905	FALSE	0.568633	1.49215	0.127016	0.343683	0.284802	8.91367	FALSE	25.932	105.262	0	0	1.45213e-148	WT	WT	RGC	MOXD1	#N/A
WT_chr6:132123141	0.258801	FALSE	-0.254419	-0.0742133	0.522267	0.931005	0.600414	0.448707	FALSE	-0.286533	-0.235672	0.608871	0.959502	0.612765	0.243721	FALSE	-0.208103	-0.13286	0.558704	0.916592	0.582426	WT	WT	RGC	CCN2	#N/A
WT_chr6:130849746	0.760088	FALSE	1.1469	5.93493	0.0728745	1.60634e-08	0.125711	0.416192	FALSE	-0.453837	-0.573702	0.731855	0.964473	0.675027	0.435162	FALSE	0.369095	2.19437	0.101215	0.101456	0.356028	WT	WT	RGC	SAMD3	#N/A
WT_chr6:125421842	0.237411	FALSE	-0.314213	-0.330618	0.623482	0.931005	0.62332	0.555556	FALSE	0.263256	0.875147	0.233871	0.666555	0.396177	0.516334	FALSE	0.613831	3.18112	0.0566802	0.0077908	0.269664	WT	WT	RGC	HEY2	#N/A
WT_chr6:123042728	0.187803	FALSE	-0.452889	-0.925289	0.904858	0.931005	0.674686	0.392894	FALSE	-0.573716	-0.81591	0.822581	0.964473	0.71692	0.157818	FALSE	-0.467104	-1.17714	0.953441	0.931372	0.679787	WT	WT	RGC	FABP7	#N/A
WT_chr6:122825388	0.207927	FALSE	-0.396635	-0.684061	0.793522	0.931005	0.654182	0.503945	FALSE	-0.00230567	0.338594	0.360887	0.881868	0.50092	0.232219	FALSE	-0.242781	-0.272681	0.625506	0.916592	0.595913	WT	WT	RGC	FABP7	#N/A
WT_chr6:118319078	0.279014	FALSE	-0.197914	0.168094	0.410931	0.931005	0.578444	0.474296	FALSE	-0.154864	0.0303587	0.479839	0.952806	0.561536	0.334862	FALSE	0.0666876	0.975077	0.224696	0.629534	0.473415	WT	WT	RGC	SLC35F1	#N/A
WT_chr6:118123239	0.310016	FALSE	-0.111249	0.539727	0.315789	0.816506	0.544291	0.398066	FALSE	-0.547106	-0.762147	0.802419	0.964473	0.707847	0.933238	FALSE	1.8708	8.24916	0.0202429	2.16036e-15	0.0306862	WT	WT	RGC	SLC35F1	#N/A
WT_chr6:118101653	0.133319	FALSE	-0.605199	-1.57842	0.989879	0.956108	0.727477	0.397975	FALSE	-0.547576	-0.763097	0.802419	0.964473	0.708009	0.166974	FALSE	-0.439497	-1.06582	0.935223	0.925117	0.669849	WT	WT	RGC	SLC35F1	#N/A
WT_chr6:118057262	0.241446	FALSE	-0.302933	-0.282248	0.605263	0.931005	0.619029	0.379136	FALSE	-0.644509	-0.958945	0.862903	0.96743	0.740377	0.258767	FALSE	-0.162739	0.0500461	0.483806	0.916592	0.564638	WT	WT	RGC	SLC35F1	#N/A
WT_chr6:117993027	0.332122	FALSE	-0.0494531	0.804722	0.269231	0.671528	0.519721	0.553949	FALSE	0.254985	0.858436	0.237903	0.675267	0.399367	1.37382	FALSE	3.19917	13.605	0.0101215	9.53131e-41	0.000689124	WT	WT	RGC	SLC35F1	#N/A
WT_chr6:108464206	0.241405	FALSE	-0.30305	-0.282751	0.605263	0.931005	0.619074	0.72949	FALSE	1.15823	2.6834	0.0544355	0.0314935	0.123385	0.463748	FALSE	0.455281	2.54186	0.0769231	0.0462375	0.324454	WT	WT	RGC	NR2E1	#N/A
WT_chr6:108421051	0.339284	FALSE	-0.0294342	0.890567	0.261134	0.618974	0.511741	0.659156	FALSE	0.796325	1.95219	0.0866935	0.165653	0.212922	0.332706	FALSE	0.0601885	0.948874	0.234818	0.641939	0.476003	WT	WT	RGC	NR2E1	#N/A
WT_chr5:9927396	2.20481	FALSE	5.18555	23.2534	0.00202429	5.71663e-118	1.07686e-07	0.346869	FALSE	-0.81054	-1.2944	0.941532	0.974129	0.791185	1.41617	FALSE	3.32685	14.1198	0.0101215	7.44531e-44	0.000439176	WT	WT	RGC	SEMA5A	#N/A
WT_chr5:95664444	0.222282	FALSE	-0.356506	-0.511981	0.704453	0.931005	0.639269	0.531984	FALSE	0.141968	0.630091	0.288306	0.780102	0.443553	0.191354	FALSE	-0.365991	-0.769456	0.846154	0.918509	0.642814	WT	WT	RGC	GLRX	#N/A
WT_chr5:9196750	0.35386	FALSE	0.0113134	1.0653	0.230769	0.520268	0.495487	0.59147	FALSE	0.448048	1.24851	0.16129	0.465908	0.327059	0.30795	FALSE	-0.0144525	0.647926	0.305668	0.779526	0.505765	WT	WT	RGC	SEMA5A	#N/A
WT_chr5:76426778	0.199904	FALSE	-0.419061	-0.78023	0.846154	0.931005	0.662414	0.390335	FALSE	-0.586886	-0.84252	0.826613	0.964473	0.72136	0.167559	FALSE	-0.437733	-1.05872	0.935223	0.925117	0.66921	WT	WT	RGC	IQGAP2	#N/A
WT_chr5:5953726	2.85613	FALSE	7.00628	31.0611	0.00202429	6.18511e-210	1.22367e-12	0.52457	FALSE	0.103818	0.553012	0.300403	0.80907	0.458657	0.541373	FALSE	0.689322	3.4855	0.0506073	0.00289063	0.24531	WT	WT	RGC	UBE2QL1	#N/A
WT_chr5:52961918	0.276734	FALSE	-0.204289	0.140757	0.427126	0.931005	0.580936	0.502944	FALSE	-0.00745878	0.328182	0.368952	0.884613	0.502976	0.379019	FALSE	0.199824	1.51187	0.143725	0.336276	0.420809	WT	WT	RGC	ITGA2	#N/A
WT_chr5:38725666	0.941073	FALSE	1.65284	8.10447	0.0445344	4.14222e-15	0.049182	0.450913	FALSE	-0.275185	-0.212744	0.594758	0.959502	0.608413	0.282225	FALSE	-0.0920122	0.33521	0.390688	0.882039	0.536656	WT	WT	RGC	LIFR	#N/A
WT_chr5:38720723	0.206109	FALSE	-0.401716	-0.705851	0.803644	0.931005	0.656054	1.19093	FALSE	3.53255	7.48058	0.0141129	8.34448e-13	0.00020579	0.3504	FALSE	0.113534	1.16396	0.192308	0.522898	0.454804	WT	WT	RGC	LIFR	#N/A
WT_chr5:36717046	0.217776	FALSE	-0.369101	-0.565991	0.720648	0.931005	0.643974	0.476071	FALSE	-0.145733	0.048806	0.471774	0.950935	0.557934	0.167937	FALSE	-0.436593	-1.05412	0.933198	0.925117	0.668797	WT	WT	RGC	SLC1A3	#N/A
WT_chr5:36570349	0.437536	FALSE	0.245225	2.06836	0.153846	0.0988017	0.403141	0.575842	FALSE	0.367639	1.08605	0.1875	0.549753	0.356571	0.595834	FALSE	0.853525	4.14756	0.0425101	0.000234858	0.196684	WT	WT	RGC	SLC1A3	#N/A
WT_chr5:36496551	0.169984	FALSE	-0.502704	-1.1389	0.947368	0.935793	0.692414	0.42167	FALSE	-0.42565	-0.516751	0.71371	0.964473	0.664819	0.294313	FALSE	-0.0555665	0.482157	0.338057	0.84632	0.522156	WT	WT	RGC	SLC1A3	#N/A
WT_chr5:36441656	0.380533	FALSE	0.0858756	1.38504	0.198381	0.343033	0.465783	0.472121	FALSE	-0.166057	0.00774312	0.495968	0.9559	0.565944	0.234134	FALSE	-0.237008	-0.249403	0.615385	0.916592	0.593675	WT	WT	RGC	SLC1A3	#N/A
WT_chr5:176563554	0.174079	FALSE	-0.491255	-1.08981	0.939271	0.932704	0.688377	0.610069	FALSE	0.543752	1.44187	0.137097	0.367566	0.293306	0.311397	FALSE	-0.00405998	0.689828	0.293522	0.762825	0.50162	WT	WT	RGC	GPRIN1	#N/A
WT_chr5:173919806	0.367274	FALSE	0.0488109	1.2261	0.210526	0.430068	0.480535	0.807479	FALSE	1.55952	3.49418	0.0302419	0.00266526	0.0594368	0.207091	FALSE	-0.318543	-0.578146	0.751012	0.916592	0.624963	WT	WT	RGC	CPEB4	#N/A
WT_chr5:173869600	2.39844	FALSE	5.72684	25.5746	0.00202429	1.47927e-142	5.11597e-09	1.27027	FALSE	3.9408	8.30544	0.0100806	1.2292e-15	4.06046e-05	0.623948	FALSE	0.938288	4.48931	0.0384615	5.46615e-05	0.174048	WT	WT	RGC	CPEB4	#N/A
WT_chr5:173833684	0.269639	FALSE	-0.224121	0.0557135	0.47166	0.931005	0.588668	0.715836	FALSE	1.08797	2.54145	0.0584677	0.0456165	0.138304	0.336924	FALSE	0.0729067	1.00015	0.222672	0.614002	0.47094	WT	WT	RGC	CPEB4	#N/A
WT_chr5:173673913	0.25574	FALSE	-0.262976	-0.110906	0.534413	0.931005	0.603716	0.514789	FALSE	0.0534894	0.451325	0.326613	0.847424	0.478671	0.566313	FALSE	0.764517	3.78868	0.0445344	0.000965495	0.22228	WT	WT	RGC	CPEB4	#N/A
WT_chr5:168251789	0.240029	FALSE	-0.306896	-0.299241	0.61336	0.931005	0.620539	0.377654	FALSE	-0.652135	-0.974353	0.870968	0.96743	0.742843	0.237312	FALSE	-0.227426	-0.210769	0.601215	0.916592	0.589954	WT	WT	RGC	FBLL1	#N/A
WT_chr5:159965722	0.161193	FALSE	-0.527278	-1.24428	0.965587	0.938335	0.701	0.391716	FALSE	-0.579781	-0.828165	0.822581	0.964473	0.718969	0.374105	FALSE	0.185006	1.45213	0.149798	0.365906	0.426612	WT	WT	RGC	PTTG1	#N/A
WT_chr5:158881401	0.581258	FALSE	0.646993	3.79122	0.0991903	0.000562013	0.258818	0.466368	FALSE	-0.195661	-0.0520704	0.534274	0.959502	0.577562	0.267112	FALSE	-0.137579	0.151489	0.441296	0.914395	0.554713	WT	WT	RGC	EBF1	#N/A
WT_chr5:15367187	0.225135	FALSE	-0.34853	-0.477776	0.692308	0.931005	0.636279	0.395094	FALSE	-0.5624	-0.793047	0.8125	0.964473	0.713078	0.176817	FALSE	-0.40982	-0.946172	0.910931	0.923257	0.659031	WT	WT	RGC	FBXL7	#N/A
WT_chr5:15354609	0.508488	FALSE	0.44357	2.9189	0.121457	0.0109141	0.328677	0.52739	FALSE	0.118329	0.58233	0.296371	0.797689	0.452903	0.240402	FALSE	-0.218109	-0.173205	0.58502	0.916592	0.586328	WT	WT	RGC	FBXL7	#N/A
WT_chr5:15260873	0.209076	FALSE	-0.393423	-0.670286	0.781377	0.931005	0.652996	0.457117	FALSE	-0.243261	-0.148244	0.564516	0.959502	0.596098	0.25672	FALSE	-0.168911	0.0251583	0.489879	0.916592	0.567067	WT	WT	RGC	FBXL7	#N/A
WT_chr5:15159962	0.229592	FALSE	-0.33607	-0.424347	0.65587	0.931005	0.631591	0.581206	FALSE	0.395238	1.14181	0.171371	0.525393	0.346334	0.241222	FALSE	-0.215639	-0.163244	0.578947	0.916592	0.585365	WT	WT	RGC	FBXL7	#N/A
WT_chr5:151115488	0.191387	FALSE	-0.442873	-0.882337	0.882591	0.931005	0.671071	0.35272	FALSE	-0.780433	-1.23357	0.931452	0.97297	0.782432	0.212545	FALSE	-0.302101	-0.511854	0.718623	0.916592	0.618712	WT	WT	RGC	SMIM3	#N/A
WT_chr5:147510346	0.306875	FALSE	-0.120032	0.502066	0.323887	0.830379	0.547771	0.562766	FALSE	0.300354	0.950102	0.211694	0.628703	0.381954	0.370349	FALSE	0.173681	1.40647	0.157895	0.387065	0.431058	WT	WT	RGC	STK32A	#N/A
WT_chr5:143109183	0.385996	FALSE	0.101147	1.45052	0.194332	0.311043	0.459717	0.324927	FALSE	-0.923441	-1.52251	0.965726	0.97895	0.822111	0.212841	FALSE	-0.301206	-0.508247	0.712551	0.916592	0.618371	WT	WT	RGC	NR3C1	#N/A
WT_chr5:139982803	0.301936	FALSE	-0.133837	0.442867	0.334008	0.861675	0.553234	0.561069	FALSE	0.291624	0.932463	0.215726	0.636542	0.385287	0.436011	FALSE	0.371656	2.20469	0.101215	0.099197	0.355075	WT	WT	RGC	PSD2	#N/A
WT_chr5:139570074	0.222875	FALSE	-0.354848	-0.504871	0.702429	0.931005	0.638648	0.418627	FALSE	-0.441312	-0.548395	0.725806	0.964473	0.670506	0.235359	FALSE	-0.233315	-0.234515	0.609312	0.916592	0.592242	WT	WT	RGC	PSD2	#N/A
WT_chr5:139415469	0.259372	FALSE	-0.252822	-0.0673633	0.520243	0.931005	0.599797	0.575781	FALSE	0.367322	1.08541	0.1875	0.549753	0.35669	0.221589	FALSE	-0.274831	-0.401904	0.672065	0.916592	0.608277	WT	WT	RGC	PSD2	#N/A
WT_chr5:128685146	0.264268	FALSE	-0.239135	-0.0086706	0.502024	0.931005	0.5945	0.480855	FALSE	-0.121119	0.0985374	0.451613	0.93907	0.548202	0.326809	FALSE	0.0424088	0.877187	0.248988	0.678437	0.483086	WT	WT	RGC	FBN2	#N/A
WT_chr5:127428718	1.42219	FALSE	2.99778	13.8718	0.0101215	1.57171e-42	0.00135978	0.339647	FALSE	-0.847698	-1.36948	0.953629	0.975699	0.801697	0.668212	FALSE	1.07175	5.0274	0.034413	4.16337e-06	0.141917	WT	WT	RGC	MEGF10	#N/A
WT_chr5:127305554	0.25	FALSE	-0.279022	-0.179714	0.564777	0.931005	0.609886	0.171428	FALSE	-1.71327	-3.11831	0.997984	0.999887	0.956668	0.910237	FALSE	1.80145	7.96955	0.0242915	2.11632e-14	0.0358156	WT	WT	RGC	MEGF10	#N/A
WT_chr5:126869550	0.700253	FALSE	0.979638	5.21766	0.0850202	8.8123e-07	0.163633	1.33449	FALSE	4.27124	8.97308	0.00806452	3.8138e-18	9.71936e-06	0.410675	FALSE	0.295265	1.89669	0.107287	0.185294	0.383896	WT	WT	RGC	MEGF10	#N/A
WT_chr5:122429928	0.185426	FALSE	-0.459535	-0.953789	0.917004	0.931005	0.677075	0.458656	FALSE	-0.235342	-0.132245	0.560484	0.959502	0.593028	0.163214	FALSE	-0.450835	-1.11154	0.94332	0.927444	0.673946	WT	WT	RGC	LOX	#N/A
WT_chr5:122424448	0.317503	FALSE	-0.0903215	0.62947	0.291498	0.768712	0.535984	0.750954	FALSE	1.26867	2.90654	0.046371	0.0171545	0.102279	0.220071	FALSE	-0.27941	-0.420365	0.678138	0.916592	0.610035	WT	WT	RGC	LOX	#N/A
WT_chr5:115636841	0.196253	FALSE	-0.429269	-0.824003	0.866397	0.931005	0.666136	0.404399	FALSE	-0.514521	-0.69631	0.784274	0.964473	0.696556	0.270399	FALSE	-0.127669	0.191443	0.431174	0.908037	0.550795	WT	WT	RGC	CDO1	#N/A
WT_chr4:94571217	0.41168	FALSE	0.172946	1.75841	0.174089	0.184047	0.431347	0.67905	FALSE	0.898689	2.15901	0.0705645	0.108526	0.184409	0.53151	FALSE	0.659585	3.3656	0.0526316	0.00429788	0.25476	WT	WT	RGC	BMPR1B	#N/A
WT_chr4:89907330	0.596854	FALSE	0.690591	3.97818	0.097166	0.000270754	0.244911	0.522379	FALSE	0.0925427	0.53023	0.306452	0.819376	0.463133	0.230444	FALSE	-0.248135	-0.294267	0.631579	0.916592	0.597985	WT	WT	RGC	CCSER1	#N/A
WT_chr4:81757919	0.308805	FALSE	-0.114634	0.525212	0.319838	0.821771	0.545633	0.444324	FALSE	-0.309084	-0.281237	0.622984	0.962842	0.621371	0.218165	FALSE	-0.285155	-0.443528	0.688259	0.916592	0.612237	WT	WT	RGC	RASGEF1B	#N/A
WT_chr4:7804222	0.308289	FALSE	-0.116077	0.519025	0.321862	0.822416	0.546204	0.613442	FALSE	0.561107	1.47694	0.129032	0.350529	0.287362	0.296338	FALSE	-0.0494636	0.506763	0.336032	0.836368	0.519725	WT	WT	RGC	AFAP1	#N/A
WT_chr4:76591027	0.287914	FALSE	-0.173034	0.274783	0.3583	0.929832	0.568688	0.552873	FALSE	0.249449	0.847252	0.237903	0.680374	0.401507	0.219007	FALSE	-0.282618	-0.433301	0.684211	0.916592	0.611265	WT	WT	RGC	SHROOM3	#N/A
WT_chr4:76470373	0.186774	FALSE	-0.455768	-0.937635	0.908907	0.931005	0.675722	0.417967	FALSE	-0.444705	-0.55525	0.727823	0.964473	0.671733	0.311959	FALSE	-0.00236625	0.696657	0.293522	0.759458	0.500944	WT	WT	RGC	SHROOM3	#N/A
WT_chr4:76459710	0.299468	FALSE	-0.140737	0.413277	0.338057	0.872769	0.555961	0.430113	FALSE	-0.382207	-0.428977	0.679435	0.964473	0.648846	0.313196	FALSE	0.00136353	0.711695	0.287449	0.75495	0.499456	WT	WT	RGC	SHROOM3	#N/A
WT_chr4:61933530	0.109165	FALSE	-0.672719	-1.86796	0.995951	0.973242	0.749437	0.335384	FALSE	-0.869637	-1.4138	0.955645	0.977164	0.807751	0.275635	FALSE	-0.111883	0.255093	0.406883	0.899477	0.544542	WT	WT	RGC	ADGRL3	#N/A
WT_chr4:42458707	0.278708	FALSE	-0.198771	0.164416	0.412955	0.931005	0.578779	0.494764	FALSE	-0.0495469	0.243146	0.389113	0.906783	0.519758	0.232807	FALSE	-0.24101	-0.265541	0.619433	0.916592	0.595226	WT	WT	RGC	BEND4	#N/A
WT_chr4:42198256	0.435038	FALSE	0.238242	2.03841	0.153846	0.105278	0.405847	0.668974	FALSE	0.846844	2.05426	0.0806452	0.134141	0.198541	0.154262	FALSE	-0.477825	-1.22036	0.955466	0.933696	0.683612	WT	WT	RGC	BEND4	#N/A
WT_chr4:42120517	0.942735	FALSE	1.65748	8.1244	0.0445344	3.55456e-15	0.0487108	1.64378	FALSE	5.86267	12.1885	0.00604839	6.17946e-33	2.27739e-09	0.483691	FALSE	0.515412	2.78431	0.0688259	0.0243716	0.303133	WT	WT	RGC	BEND4	#N/A
WT_chr4:41623137	0.243677	FALSE	-0.296696	-0.255504	0.595142	0.931005	0.616651	0.354029	FALSE	-0.773697	-1.21996	0.927419	0.97297	0.780445	0.203919	FALSE	-0.328106	-0.616706	0.771255	0.916592	0.628584	WT	WT	RGC	LIMCH1	#N/A
WT_chr4:41432685	0.26378	FALSE	-0.2405	-0.0145236	0.502024	0.931005	0.595029	0.487278	FALSE	-0.0880654	0.165321	0.421371	0.924064	0.535088	0.872055	FALSE	1.68634	7.5054	0.0263158	7.50404e-13	0.0458654	WT	WT	RGC	LIMCH1	#N/A
WT_chr4:40887466	0.161887	FALSE	-0.525337	-1.23596	0.965587	0.938335	0.700325	0.453006	FALSE	-0.264413	-0.190981	0.580645	0.959502	0.604269	0.153953	FALSE	-0.478757	-1.22412	0.955466	0.933696	0.683944	WT	WT	RGC	NSUN7	#N/A
WT_chr4:40737116	0.264092	FALSE	-0.239629	-0.010791	0.502024	0.931005	0.594691	0.429003	FALSE	-0.38792	-0.440519	0.685484	0.964473	0.650962	0.289704	FALSE	-0.0694639	0.426124	0.3583	0.85775	0.52769	WT	WT	RGC	NSUN7	#N/A
WT_chr4:37909235	0.213309	FALSE	-0.38159	-0.619543	0.744939	0.931005	0.648617	0.508648	FALSE	0.02189	0.38748	0.342742	0.871733	0.491268	0.215921	FALSE	-0.29192	-0.470804	0.694332	0.916592	0.614826	WT	WT	RGC	PTTG2	#N/A
WT_chr4:185964387	0.318459	FALSE	-0.0876482	0.640934	0.291498	0.763731	0.534922	0.436233	FALSE	-0.35072	-0.365359	0.657258	0.964473	0.637101	0.442888	FALSE	0.392389	2.28828	0.0870445	0.0837081	0.347386	WT	WT	RGC	PDLIM3	#N/A
WT_chr4:185792935	1.2794	FALSE	2.59861	12.1601	0.01417	6.93122e-33	0.00468015	0.462687	FALSE	-0.2146	-0.0903349	0.546371	0.959502	0.58496	0.316923	FALSE	0.0126026	0.75701	0.277328	0.73089	0.494972	WT	WT	RGC	FAM149A	#N/A
WT_chr4:185788405	0.263684	FALSE	-0.24077	-0.0156814	0.502024	0.931005	0.595133	0.826854	FALSE	1.65921	3.69561	0.0262097	0.00128596	0.0485365	0.160486	FALSE	-0.459059	-1.1447	0.947368	0.929076	0.676904	WT	WT	RGC	FAM149A	#N/A
WT_chr4:185517325	1.42284	FALSE	2.99959	13.8796	0.0101215	1.41884e-42	0.00135172	0.406521	FALSE	-0.503602	-0.67425	0.770161	0.964473	0.69273	0.380682	FALSE	0.204836	1.53208	0.139676	0.328012	0.41885	WT	WT	RGC	PDLIM3	#N/A
WT_chr4:183407375	0.252079	FALSE	-0.27321	-0.154789	0.554656	0.931005	0.607654	1.62158	FALSE	5.74848	11.9578	0.00604839	9.96416e-32	4.50257e-09	0.412384	FALSE	0.300418	1.91746	0.105263	0.177684	0.381929	WT	WT	RGC	WWC2	#N/A
WT_chr4:17687938	0.164614	FALSE	-0.517713	-1.20327	0.95749	0.937443	0.697671	0.298321	FALSE	-1.06034	-1.79911	0.977823	0.983967	0.855505	0.487135	FALSE	0.525796	2.82617	0.0668016	0.0217165	0.299515	WT	WT	RGC	NCAPG	#N/A
WT_chr4:173038536	2.75098	FALSE	6.71235	29.8007	0.00202429	2.58214e-193	9.57556e-12	0.326923	FALSE	-0.91317	-1.50176	0.965726	0.978898	0.819423	0.163317	FALSE	-0.450523	-1.11028	0.94332	0.927444	0.673833	WT	WT	RGC	HMGB2	#N/A
WT_chr4:168822257	0.296971	FALSE	-0.147717	0.383348	0.342105	0.884009	0.558717	0.49558	FALSE	-0.0453483	0.251629	0.389113	0.905453	0.518085	0.237961	FALSE	-0.225471	-0.202886	0.601215	0.916592	0.589193	WT	WT	RGC	DDX60L	#N/A
WT_chr4:168819585	0.574731	FALSE	0.628748	3.71298	0.0991903	0.000757887	0.264757	0.456571	FALSE	-0.246067	-0.153913	0.564516	0.959502	0.597185	0.23339	FALSE	-0.239253	-0.258454	0.615385	0.916592	0.594545	WT	WT	RGC	DDX60L	#N/A
WT_chr4:168788197	0.328261	FALSE	-0.0602469	0.758436	0.269231	0.698954	0.524021	0.552116	FALSE	0.245554	0.839381	0.237903	0.685428	0.403014	0.502962	FALSE	0.573513	3.01856	0.0587045	0.0126341	0.283149	WT	WT	RGC	DDX60L	#N/A
WT_chr4:161670445	0.167258	FALSE	-0.510323	-1.17158	0.953441	0.937382	0.695087	0.330739	FALSE	-0.893535	-1.46209	0.961694	0.977885	0.814215	0.417723	FALSE	0.316516	1.98237	0.105263	0.157966	0.375805	WT	WT	RGC	FSTL5	#N/A
WT_chr4:153127840	0.439321	FALSE	0.250216	2.08976	0.153846	0.0942792	0.40121	0.394587	FALSE	-0.565008	-0.798318	0.816532	0.964473	0.713966	0.311547	FALSE	-0.00360786	0.691651	0.293522	0.762415	0.501439	WT	WT	RGC	FHDC1	#N/A
WT_chr4:121278793	0.263989	FALSE	-0.239916	-0.0120199	0.502024	0.931005	0.594802	0.422696	FALSE	-0.420371	-0.506085	0.711694	0.964473	0.662893	0.194374	FALSE	-0.356885	-0.732741	0.825911	0.916592	0.639411	WT	WT	RGC	ANXA5	#N/A
WT_chr4:120435380	0.27693	FALSE	-0.203739	0.143114	0.427126	0.931005	0.580721	0.517311	FALSE	0.066468	0.477548	0.320565	0.835845	0.473503	0.269069	FALSE	-0.131678	0.175282	0.433198	0.91056	0.55238	WT	WT	RGC	PRDM5	#N/A
WT_chr4:113021064	0.464261	FALSE	0.319935	2.38873	0.135628	0.0461919	0.374509	0.55887	FALSE	0.28031	0.909605	0.22379	0.648302	0.38962	0.323688	FALSE	0.0329975	0.839241	0.259109	0.689906	0.486838	WT	WT	RGC	ZGRF1	#N/A
WT_chr4:112940215	0.389973	FALSE	0.112265	1.4982	0.190283	0.288825	0.455307	0.651804	FALSE	0.758498	1.87576	0.0907258	0.188742	0.224077	0.0976775	FALSE	-0.648428	-1.90822	0.997976	0.976649	0.741646	WT	WT	RGC	ZGRF1	#N/A
WT_chr4:112910507	0.680148	FALSE	0.923436	4.97666	0.0910931	3.00181e-06	0.17789	0.344943	FALSE	-0.820448	-1.31442	0.943548	0.974223	0.794019	0.140349	FALSE	-0.519773	-1.38949	0.979757	0.944521	0.698389	WT	WT	RGC	ZGRF1	#N/A
WT_chr4:112902531	0.313996	FALSE	-0.100125	0.587433	0.299595	0.791336	0.539877	0.554975	FALSE	0.260265	0.869105	0.233871	0.669833	0.39733	0.27366	FALSE	-0.117837	0.231088	0.41498	0.902689	0.546901	WT	WT	RGC	ZGRF1	#N/A
WT_chr4:112626392	3.26816	FALSE	8.15808	36.0002	0.00202429	8.39244e-282	1.70195e-16	0.626657	FALSE	0.629105	1.61433	0.118952	0.287914	0.26464	0.580074	FALSE	0.806008	3.95597	0.0445344	0.000508855	0.210119	WT	WT	RGC	ALPK1	#N/A
WT_chr4:112508753	0.162356	FALSE	-0.524026	-1.23034	0.965587	0.938335	0.69987	0.287069	FALSE	-1.11824	-1.91609	0.981855	0.987832	0.868268	0.620523	FALSE	0.92796	4.44767	0.0384615	6.60489e-05	0.176714	WT	WT	RGC	ALPK1	#N/A
WT_chr4:112503165	0.263114	FALSE	-0.242361	-0.0225041	0.504049	0.931005	0.59575	0.809953	FALSE	1.57225	3.51991	0.0302419	0.00244875	0.0579461	0.190046	FALSE	-0.369934	-0.785354	0.860324	0.918644	0.644284	WT	WT	RGC	ALPK1	#N/A
WT_chr4:112377948	0.161743	FALSE	-0.525739	-1.23768	0.965587	0.938335	0.700465	0.642007	FALSE	0.708088	1.77391	0.0987903	0.223649	0.239445	0.254693	FALSE	-0.175023	0.000517539	0.5	0.916592	0.569469	WT	WT	RGC	ZGRF1	#N/A
WT_chr4:109921767	0.220891	FALSE	-0.360395	-0.528657	0.714575	0.931005	0.640724	0.564692	FALSE	0.310265	0.970128	0.209677	0.618209	0.37818	0.226736	FALSE	-0.259314	-0.339341	0.649798	0.916592	0.602304	WT	WT	RGC	MCUB	#N/A
WT_chr3:9231377	0.357117	FALSE	0.0204183	1.10434	0.224696	0.499451	0.491855	0.541574	FALSE	0.191313	0.72979	0.260081	0.736379	0.42414	0.329669	FALSE	0.0510316	0.911954	0.244939	0.661107	0.47965	WT	WT	RGC	OXTR	#N/A
WT_chr3:74534668	1.26001	FALSE	2.5444	11.9277	0.01417	1.1337e-31	0.00547325	0.801888	FALSE	1.53075	3.43605	0.0322581	0.00322532	0.0629157	0.407065	FALSE	0.284381	1.8528	0.107287	0.201574	0.388059	WT	WT	RGC	CNTN3	#N/A
WT_chr3:69888570	0.291018	FALSE	-0.164358	0.311986	0.354251	0.916062	0.565275	0.448753	FALSE	-0.286298	-0.235198	0.608871	0.959502	0.612675	0.285115	FALSE	-0.0832993	0.37034	0.380567	0.869624	0.533193	WT	WT	RGC	MITF	#N/A
WT_chr3:69876338	0.211537	FALSE	-0.386544	-0.640787	0.759109	0.931005	0.650453	0.416913	FALSE	-0.450131	-0.566214	0.729839	0.964473	0.673692	0.256144	FALSE	-0.170648	0.0181553	0.489879	0.916592	0.56775	WT	WT	RGC	MITF	#N/A
WT_chr3:69809617	0.259003	FALSE	-0.253854	-0.0717901	0.522267	0.931005	0.600196	0.573667	FALSE	0.356446	1.06343	0.197581	0.559457	0.360753	0.342201	FALSE	0.0888149	1.06429	0.206478	0.579316	0.464614	WT	WT	RGC	MITF	#N/A
WT_chr3:69249181	0.16984	FALSE	-0.503106	-1.14063	0.947368	0.935793	0.692555	0.372772	FALSE	-0.677253	-1.0251	0.879032	0.968024	0.750877	0.373815	FALSE	0.184131	1.4486	0.149798	0.367066	0.426955	WT	WT	RGC	MITF	#N/A
WT_chr3:64639126	0.210682	FALSE	-0.388933	-0.651035	0.767206	0.931005	0.651337	0.608221	FALSE	0.534242	1.42266	0.139113	0.378105	0.296587	0.343972	FALSE	0.0941552	1.08583	0.206478	0.565446	0.462493	WT	WT	RGC	ADAMTS9	#N/A
WT_chr3:64600880	0.444774	FALSE	0.265458	2.15512	0.149798	0.0814941	0.395328	0.4154	FALSE	-0.457915	-0.581941	0.735887	0.964473	0.676493	0.274541	FALSE	-0.11518	0.241801	0.408907	0.901038	0.545849	WT	WT	RGC	ADAMTS9	#N/A
WT_chr3:64599806	0.287099	FALSE	-0.175314	0.265007	0.366397	0.931005	0.569583	0.455552	FALSE	-0.251314	-0.164515	0.570565	0.959502	0.599214	0.233828	FALSE	-0.237932	-0.253127	0.615385	0.916592	0.594033	WT	WT	RGC	ADAMTS9	#N/A
WT_chr3:64554359	0.238403	FALSE	-0.311441	-0.318734	0.619433	0.931005	0.622267	0.479541	FALSE	-0.127875	0.084887	0.461694	0.940484	0.550876	0.223514	FALSE	-0.269028	-0.378505	0.665992	0.916592	0.606046	WT	WT	RGC	ADAMTS9	#N/A
WT_chr3:62884331	0.290399	FALSE	-0.166089	0.304563	0.356275	0.917409	0.565957	0.678691	FALSE	0.896842	2.15528	0.0745968	0.109087	0.184902	0.083333	FALSE	-0.691677	-2.0826	0.997976	0.984486	0.75543	WT	WT	RGC	#N/A	#N/A
WT_chr3:58581398	0.412628	FALSE	0.175595	1.76977	0.174089	0.179897	0.430306	0.448821	FALSE	-0.285948	-0.234491	0.606855	0.959502	0.612541	2.29672	FALSE	5.98172	24.8241	0.00404858	2.84558e-134	1.10399e-09	WT	WT	RGC	FAM107A	#N/A
WT_chr3:48233098	0.272395	FALSE	-0.216418	0.0887434	0.459514	0.931005	0.585669	0.460869	FALSE	-0.223955	-0.109238	0.552419	0.959502	0.588604	0.32877	FALSE	0.0483203	0.901022	0.244939	0.667368	0.480731	WT	WT	RGC	CELSR3	#N/A
WT_chr3:47634893	0.215607	FALSE	-0.375165	-0.591992	0.738866	0.931005	0.646231	0.417144	FALSE	-0.448943	-0.563813	0.727823	0.964473	0.673263	0.391587	FALSE	0.237716	1.66465	0.129555	0.271153	0.406051	WT	WT	RGC	CSPG5	#N/A
WT_chr3:38805958	0.215278	FALSE	-0.376084	-0.595935	0.738866	0.931005	0.646573	0.312293	FALSE	-0.988448	-1.65386	0.975806	0.980834	0.838533	0.176104	FALSE	-0.411971	-0.954843	0.91498	0.923257	0.65982	WT	WT	RGC	XYLB	#N/A
WT_chr3:36959758	0.290471	FALSE	-0.165888	0.305429	0.356275	0.917004	0.565877	0.514771	FALSE	0.0533979	0.45114	0.326613	0.847424	0.478707	0.15296	FALSE	-0.48175	-1.23619	0.955466	0.934218	0.685008	WT	WT	RGC	DCLK3	#N/A
WT_chr3:30282694	0.487003	FALSE	0.383508	2.66134	0.125506	0.0230437	0.350672	0.686334	FALSE	0.936172	2.23474	0.0685484	0.0921795	0.174592	0.280381	FALSE	-0.097573	0.31279	0.394737	0.886444	0.538864	WT	WT	RGC	TGFBR2	#N/A
WT_chr3:28087780	0.185124	FALSE	-0.460379	-0.957409	0.917004	0.931005	0.677378	0.407743	FALSE	-0.497315	-0.661548	0.770161	0.964473	0.690517	0.275386	FALSE	-0.112634	0.252063	0.406883	0.900591	0.54484	WT	WT	RGC	EOMES	#N/A
WT_chr3:27992954	0.322373	FALSE	-0.0767079	0.687848	0.283401	0.737714	0.530572	0.42657	FALSE	-0.40044	-0.465817	0.691532	0.964473	0.655584	0.231551	FALSE	-0.244796	-0.280804	0.625506	0.916592	0.596693	WT	WT	RGC	EOMES	hs1557
WT_chr3:21621471	0.189268	FALSE	-0.448794	-0.907729	0.896761	0.931005	0.67321	0.481	FALSE	-0.120369	0.100054	0.451613	0.93907	0.547904	0.23665	FALSE	-0.229422	-0.218816	0.603239	0.916592	0.590729	WT	WT	RGC	ZNF385D	#N/A
WT_chr3:20029235	0.346022	FALSE	-0.0105976	0.971342	0.242915	0.572279	0.504228	0.46331	FALSE	-0.211393	-0.0838555	0.544355	0.959502	0.58371	0.442462	FALSE	0.391103	2.2831	0.0890688	0.084385	0.34786	WT	WT	RGC	SGO1	#N/A
WT_chr3:194308865	0.244567	FALSE	-0.294208	-0.244836	0.593117	0.931005	0.615701	0.49055	FALSE	-0.0712303	0.199335	0.405242	0.918863	0.528393	0.275207	FALSE	-0.113172	0.249894	0.406883	0.900845	0.545053	WT	WT	RGC	HES1	#N/A
WT_chr3:194232443	0.270247	FALSE	-0.222424	0.0629911	0.467611	0.931005	0.588008	0.522627	FALSE	0.0938213	0.532814	0.306452	0.818383	0.462626	0.307038	FALSE	-0.0172016	0.636842	0.309717	0.783685	0.506862	WT	WT	RGC	HES1	#N/A
WT_chr3:194212873	0.238931	FALSE	-0.309964	-0.312398	0.619433	0.931005	0.621706	0.365137	FALSE	-0.716541	-1.10448	0.897177	0.969201	0.763171	0.234414	FALSE	-0.236165	-0.246003	0.615385	0.916592	0.593348	WT	WT	RGC	HES1	hs1543
WT_chr3:193938856	0.3362	FALSE	-0.0380542	0.853603	0.265182	0.642787	0.515178	0.542777	FALSE	0.197503	0.742297	0.256048	0.730201	0.421717	0.30588	FALSE	-0.0206929	0.622765	0.309717	0.787479	0.508255	WT	WT	RGC	HES1	#N/A
WT_chr3:193900283	0.165356	FALSE	-0.515639	-1.19437	0.95749	0.937443	0.696947	0.512382	FALSE	0.0411041	0.426301	0.330645	0.857656	0.483606	0.132142	FALSE	-0.544518	-1.48926	0.98583	0.953619	0.706957	WT	WT	RGC	HES1	#N/A
WT_chr3:193687040	0.199468	FALSE	-0.420282	-0.785462	0.850202	0.931005	0.66286	0.606907	FALSE	0.527482	1.409	0.143145	0.383455	0.29893	0.212242	FALSE	-0.303012	-0.515529	0.720648	0.916592	0.61906	WT	WT	RGC	HES1	#N/A
WT_chr3:186096358	0.233694	FALSE	-0.324603	-0.375175	0.633603	0.931005	0.627259	0.36966	FALSE	-0.693267	-1.05746	0.887097	0.968069	0.755929	0.195034	FALSE	-0.354895	-0.724715	0.823887	0.916592	0.638666	WT	WT	RGC	ETV5	#N/A
WT_chr3:186045346	0.493798	FALSE	0.402503	2.7428	0.125506	0.0183045	0.343657	1.04945	FALSE	2.8046	6.00981	0.0181452	1.72378e-08	0.00251894	0.259105	FALSE	-0.161719	0.0541555	0.479757	0.916592	0.564237	WT	WT	RGC	ETV5	#N/A
WT_chr3:182201814	0.276569	FALSE	-0.20475	0.138779	0.427126	0.931005	0.581116	0.409876	FALSE	-0.486339	-0.639371	0.762097	0.964473	0.686637	0.324096	FALSE	0.0342281	0.844203	0.259109	0.688293	0.486348	WT	WT	RGC	SOX2	#N/A
WT_chr3:182143207	0.498858	FALSE	0.416647	2.80345	0.123482	0.0153879	0.338468	0.511526	FALSE	0.0366981	0.417399	0.332661	0.860945	0.485363	0.257494	FALSE	-0.166576	0.0345725	0.487854	0.916592	0.566148	WT	WT	RGC	SOX2	#N/A
WT_chr3:181880642	0.422463	FALSE	0.203089	1.88767	0.165992	0.143889	0.419533	0.657182	FALSE	0.786168	1.93167	0.0866935	0.171763	0.215884	0.532566	FALSE	0.662771	3.37845	0.0506073	0.00413496	0.253739	WT	WT	RGC	SOX2	#N/A
WT_chr3:181729673	0.263809	FALSE	-0.24042	-0.0141807	0.502024	0.931005	0.594998	0.411286	FALSE	-0.479083	-0.624711	0.758065	0.964473	0.68406	0.191001	FALSE	-0.367056	-0.773749	0.848178	0.918509	0.643211	WT	WT	RGC	SOX2	#N/A
WT_chr3:181727401	0.23434	FALSE	-0.322797	-0.367431	0.631579	0.931005	0.626576	0.483818	FALSE	-0.105871	0.129346	0.439516	0.934728	0.542158	0.196445	FALSE	-0.350641	-0.707565	0.819838	0.916592	0.637071	WT	WT	RGC	SOX2	#N/A
WT_chr3:181724869	0.284166	FALSE	-0.183514	0.229844	0.388664	0.931005	0.572803	0.474433	FALSE	-0.15416	0.0317807	0.479839	0.952806	0.561258	0.546658	FALSE	0.705258	3.54975	0.0506073	0.00231233	0.240325	WT	WT	RGC	SOX2	#N/A
WT_chr3:181459060	0.33125	FALSE	-0.0518917	0.794265	0.269231	0.676408	0.520693	0.946962	FALSE	2.27723	4.94427	0.0241935	5.91063e-06	0.0113863	0.288137	FALSE	-0.0741885	0.407074	0.366397	0.858084	0.52957	WT	WT	RGC	SOX2	#N/A
WT_chr3:181455082	0.173308	FALSE	-0.49341	-1.09905	0.939271	0.933556	0.689139	0.50037	FALSE	-0.0207043	0.301421	0.375	0.891049	0.508259	0.114293	FALSE	-0.598331	-1.70623	0.989879	0.966917	0.72519	WT	WT	RGC	SOX2	#N/A
WT_chr3:181431686	0.262238	FALSE	-0.244812	-0.0330129	0.506073	0.931005	0.596699	0.465786	FALSE	-0.198653	-0.0581161	0.540323	0.959502	0.578733	0.216426	FALSE	-0.290399	-0.464672	0.694332	0.916592	0.614244	WT	WT	RGC	SOX2	#N/A
WT_chr3:181344638	0.205438	FALSE	-0.403591	-0.713892	0.805668	0.931005	0.656743	0.301111	FALSE	-1.04598	-1.7701	0.977823	0.983181	0.852216	0.413793	FALSE	0.304668	1.9346	0.105263	0.171772	0.38031	WT	WT	RGC	SOX2	#N/A
WT_chr3:181291293	0.227889	FALSE	-0.340832	-0.444767	0.672065	0.931005	0.633385	0.6053	FALSE	0.51921	1.39229	0.143145	0.391667	0.301807	0.465043	FALSE	0.459187	2.55761	0.0769231	0.0446585	0.32305	WT	WT	RGC	SOX2	#N/A
WT_chr3:157248715	0.343305	FALSE	-0.0181912	0.938779	0.259109	0.58905	0.507257	0.388369	FALSE	-0.596999	-0.862954	0.834677	0.964473	0.724746	0.216204	FALSE	-0.291067	-0.467367	0.694332	0.916592	0.6145	WT	WT	RGC	VEPH1	#N/A
WT_chr3:157137375	0.191617	FALSE	-0.442228	-0.879572	0.880567	0.931005	0.670838	0.373706	FALSE	-0.672448	-1.01539	0.879032	0.968024	0.749351	0.271137	FALSE	-0.125444	0.200417	0.427126	0.908037	0.549914	WT	WT	RGC	VEPH1	#N/A
WT_chr3:146280119	0.31944	FALSE	-0.0849047	0.652699	0.287449	0.757281	0.533831	2.40207	FALSE	9.76446	20.0718	0.00201613	4.43683e-88	7.99825e-23	1.58627	FALSE	3.83972	16.1877	0.00809717	1.9373e-57	6.15881e-05	WT	WT	RGC	PLSCR1	#N/A
WT_chr3:14616735	0.207732	FALSE	-0.397181	-0.686402	0.793522	0.931005	0.654383	5.58963	FALSE	26.166	53.2102	0	0	3.24336e-151	1.4078	FALSE	3.30161	14.0181	0.0101215	3.11006e-43	0.000480663	WT	WT	RGC	GRIP2	#N/A
WT_chr3:140238702	0.636973	FALSE	0.802741	4.45909	0.097166	3.49279e-05	0.211062	0.413946	FALSE	-0.465397	-0.597058	0.745968	0.964473	0.679176	0.28267	FALSE	-0.0906719	0.340614	0.388664	0.879459	0.536123	WT	WT	RGC	CLSTN2	#N/A
WT_chr3:139696048	0.200413	FALSE	-0.417639	-0.774132	0.842105	0.931005	0.661895	0.423785	FALSE	-0.414769	-0.494767	0.707661	0.964473	0.660845	0.213754	FALSE	-0.298454	-0.497152	0.704453	0.916592	0.617322	WT	WT	RGC	RBP1	#N/A
WT_chr3:139533100	0.273347	FALSE	-0.213756	0.100158	0.453441	0.931005	0.584631	0.420237	FALSE	-0.433026	-0.531654	0.721774	0.964473	0.667502	0.263138	FALSE	-0.14956	0.103181	0.45749	0.916592	0.559444	WT	WT	RGC	CLSTN2	#N/A
WT_chr3:139378692	0.240286	FALSE	-0.306177	-0.296162	0.61336	0.931005	0.620265	0.464207	FALSE	-0.206781	-0.0745378	0.542339	0.959502	0.58191	0.403294	FALSE	0.273013	1.80697	0.109312	0.218675	0.392422	WT	WT	RGC	RBP1	#N/A
WT_chr3:13863463	0.475357	FALSE	0.350954	2.52174	0.131579	0.0332584	0.362812	0.530974	FALSE	0.136772	0.619593	0.292339	0.782149	0.445606	0.258142	FALSE	-0.164623	0.042448	0.483806	0.916592	0.56538	WT	WT	RGC	FBLN2	#N/A
WT_chr3:13812315	1.17246	FALSE	2.29967	10.8782	0.0222672	1.67741e-26	0.0107334	0.409493	FALSE	-0.488308	-0.643348	0.762097	0.964473	0.687334	0.152111	FALSE	-0.484308	-1.2465	0.955466	0.935164	0.685916	WT	WT	RGC	FBLN2	#N/A
WT_chr3:134600422	0.210825	FALSE	-0.388535	-0.649326	0.765182	0.931005	0.65119	0.788804	FALSE	1.46343	3.30003	0.0362903	0.00509566	0.0716754	0.287058	FALSE	-0.077441	0.393961	0.370445	0.863336	0.530864	WT	WT	RGC	EPHB1	#N/A
WT_chr3:125281082	0.264941	FALSE	-0.237255	-0.000607199	0.502024	0.931005	0.59377	0.550543	FALSE	0.23746	0.823027	0.241935	0.694085	0.40615	0.225276	FALSE	-0.263715	-0.357083	0.65587	0.916592	0.604	WT	WT	RGC	HEG1	#N/A
WT_chr3:121916329	2.09529	FALSE	4.8794	21.9406	0.00202429	3.91407e-105	5.3204e-07	0.618605	FALSE	0.587675	1.53062	0.125	0.326541	0.278375	0.387579	FALSE	0.22563	1.61592	0.129555	0.291883	0.410745	WT	WT	RGC	EAF2	#N/A
WT_chr3:120425962	0.410252	FALSE	0.168955	1.7413	0.178138	0.189702	0.432916	2.91854	FALSE	12.4219	25.4411	0	4.17475e-141	9.9349e-36	0.693584	FALSE	1.14824	5.33584	0.0323887	8.33415e-07	0.125434	WT	WT	RGC	FSTL1	#N/A
WT_chr3:120421220	0.235334	FALSE	-0.320021	-0.355525	0.629555	0.931005	0.625524	0.854574	FALSE	1.80184	3.98379	0.0262097	0.000425678	0.0357849	0.205828	FALSE	-0.322351	-0.5935	0.759109	0.916592	0.626406	WT	WT	RGC	FSTL1	#N/A
WT_chr3:120265880	0.458063	FALSE	0.302606	2.31442	0.145749	0.0555991	0.381095	0.442017	FALSE	-0.320956	-0.305223	0.633065	0.964473	0.625878	0.237148	FALSE	-0.22792	-0.212762	0.601215	0.916592	0.590146	WT	WT	RGC	GPR156	#N/A
WT_chr3:115581575	0.199794	FALSE	-0.41937	-0.781552	0.846154	0.931005	0.662527	0.451444	FALSE	-0.272453	-0.207224	0.594758	0.959502	0.607363	0.17499	FALSE	-0.415328	-0.968378	0.917004	0.923257	0.661049	WT	WT	RGC	GAP43	#N/A
WT_chr3:114065997	0.637038	FALSE	0.802924	4.45988	0.097166	3.48525e-05	0.211009	0.698883	FALSE	1.00074	2.3652	0.0625	0.0699683	0.158476	0.344912	FALSE	0.0969901	1.09726	0.204453	0.561423	0.461367	WT	WT	RGC	GRAMD1C	#N/A
WT_chr3:113297781	0.418163	FALSE	0.191069	1.83613	0.165992	0.159534	0.424236	0.435704	FALSE	-0.353442	-0.37086	0.663306	0.964473	0.638122	0.214706	FALSE	-0.295585	-0.485584	0.700405	0.916592	0.616227	WT	WT	RGC	BOC	#N/A
WT_chr3:113195151	0.229477	FALSE	-0.336394	-0.425736	0.65587	0.931005	0.631713	0.367175	FALSE	-0.706056	-1.0833	0.891129	0.969201	0.759923	0.233035	FALSE	-0.240321	-0.262763	0.615385	0.916592	0.594959	WT	WT	RGC	BOC	#N/A
WT_chr3:113193563	0.467486	FALSE	0.328949	2.42738	0.135628	0.0417928	0.371097	0.567937	FALSE	0.326962	1.00386	0.205645	0.597236	0.371848	0.511747	FALSE	0.600001	3.12536	0.0566802	0.00920622	0.274253	WT	WT	RGC	BOC	#N/A
WT_chr3:113174343	0.847193	FALSE	1.3904	6.97909	0.0587045	1.9112e-11	0.0822037	0.463365	FALSE	-0.211111	-0.0832864	0.544355	0.959502	0.5836	0.238314	FALSE	-0.224407	-0.198596	0.601215	0.916592	0.58878	WT	WT	RGC	BOC	#N/A
WT_chr3:112016180	2.64995	FALSE	6.42991	28.5895	0.00202429	5.58505e-178	6.38387e-11	0.395347	FALSE	-0.561097	-0.790415	0.8125	0.964473	0.712634	0.448092	FALSE	0.40808	2.35155	0.0850202	0.0730905	0.341608	WT	WT	RGC	TAGLN3	#N/A
WT_chr3:111650541	0.20874	FALSE	-0.394362	-0.674312	0.783401	0.931005	0.653343	0.356309	FALSE	-0.761967	-1.19626	0.925403	0.971312	0.77696	0.17967	FALSE	-0.40122	-0.911495	0.902834	0.921683	0.655871	WT	WT	RGC	TAGLN3	#N/A
WT_chr22:46419007	0.177501	FALSE	-0.481688	-1.04879	0.933198	0.931005	0.684986	0.546796	FALSE	0.218181	0.784077	0.243952	0.711157	0.413644	0.242211	FALSE	-0.212655	-0.151214	0.57085	0.916592	0.584202	WT	WT	RGC	CELSR1	#N/A
WT_chr22:46379529	0.22187	FALSE	-0.357659	-0.516924	0.706478	0.931005	0.639701	0.515626	FALSE	0.0577991	0.460033	0.322581	0.844691	0.476954	0.392286	FALSE	0.239822	1.67315	0.125506	0.267716	0.405234	WT	WT	RGC	CELSR1	#N/A
WT_chr22:45842303	0.232529	FALSE	-0.327862	-0.38915	0.639676	0.931005	0.628492	0.403586	FALSE	-0.518704	-0.704762	0.784274	0.964473	0.698016	0.143965	FALSE	-0.50887	-1.34553	0.973684	0.940689	0.694578	WT	WT	RGC	WNT7B	#N/A
WT_chr22:45631386	0.37811	FALSE	0.0791029	1.35599	0.200405	0.358368	0.468475	0.399151	FALSE	-0.541523	-0.750866	0.802419	0.964473	0.705926	0.261195	FALSE	-0.155418	0.0795615	0.469636	0.916592	0.561754	WT	WT	RGC	WNT7B	#N/A
WT_chr22:39332848	0.32731	FALSE	-0.0629044	0.74704	0.269231	0.706522	0.525079	0.495043	FALSE	-0.0481123	0.246044	0.389113	0.906783	0.519187	0.270966	FALSE	-0.12596	0.198334	0.427126	0.908037	0.550118	WT	WT	RGC	NPTXR	#N/A
WT_chr22:36018044	0.326644	FALSE	-0.064767	0.739053	0.269231	0.711298	0.52582	0.500337	FALSE	-0.0208732	0.301079	0.375	0.891049	0.508327	0.474084	FALSE	0.486446	2.66752	0.0728745	0.0335334	0.313325	WT	WT	RGC	RBFOX2	#N/A
WT_chr22:35936807	0.258623	FALSE	-0.254918	-0.0763514	0.522267	0.931005	0.600607	0.368637	FALSE	-0.69853	-1.06809	0.891129	0.968653	0.757577	0.270592	FALSE	-0.127088	0.193788	0.42915	0.908037	0.550565	WT	WT	RGC	RBFOX2	#N/A
WT_chr22:35752768	0.14224	FALSE	-0.580259	-1.47148	0.98583	0.949447	0.71913	0.389922	FALSE	-0.589012	-0.846815	0.830645	0.964473	0.722073	0.173147	FALSE	-0.420885	-0.990782	0.925101	0.923949	0.66308	WT	WT	RGC	RBFOX2	#N/A
WT_chr22:32987475	0.246742	FALSE	-0.288128	-0.218764	0.587045	0.931005	0.613376	0.39776	FALSE	-0.548679	-0.765326	0.802419	0.964473	0.708387	0.173638	FALSE	-0.419405	-0.984815	0.921053	0.923949	0.66254	WT	WT	RGC	TIMP3	#N/A
WT_chr22:32918300	0.154173	FALSE	-0.546901	-1.32843	0.975709	0.940348	0.707777	0.396593	FALSE	-0.554683	-0.777456	0.806452	0.964473	0.710444	0.414829	FALSE	0.30779	1.94719	0.105263	0.168172	0.379121	WT	WT	RGC	TIMP3	#N/A
WT_chr22:30178444	0.400668	FALSE	0.142164	1.62641	0.184211	0.233318	0.443475	0.610547	FALSE	0.546208	1.44684	0.137097	0.364765	0.292461	0.246772	FALSE	-0.198904	-0.0957697	0.544534	0.916592	0.578831	WT	WT	RGC	CABP7	#N/A
WT_chr22:26259690	0.202864	FALSE	-0.410789	-0.744758	0.825911	0.931005	0.659386	0.561065	FALSE	0.291601	0.932416	0.215726	0.636542	0.385296	0.194512	FALSE	-0.35647	-0.731068	0.825911	0.916592	0.639256	WT	WT	RGC	SEZ6L	#N/A
WT_chr22:17476135	0.275779	FALSE	-0.206957	0.129313	0.435223	0.931005	0.581978	0.51106	FALSE	0.0343018	0.412558	0.334677	0.86318	0.486318	0.241341	FALSE	-0.215279	-0.161795	0.578947	0.916592	0.585225	WT	WT	RGC	IL17RA	#N/A
WT_chr22:17380873	0.315197	FALSE	-0.0967663	0.601834	0.299595	0.784747	0.538544	0.539303	FALSE	0.179626	0.706177	0.264113	0.746048	0.428723	0.281034	FALSE	-0.0956057	0.320721	0.392713	0.886363	0.538083	WT	WT	RGC	IL17RA	#N/A
WT_chr21:37759149	0.51256	FALSE	0.454953	2.96771	0.117409	0.00938371	0.324572	0.657056	FALSE	0.785519	1.93035	0.0866935	0.172089	0.216075	0.400048	FALSE	0.263227	1.76751	0.111336	0.230973	0.396188	WT	WT	RGC	KCNJ6	#N/A
WT_chr21:32808154	0.187916	FALSE	-0.452574	-0.923939	0.904858	0.931005	0.674572	0.422354	FALSE	-0.422132	-0.509643	0.71371	0.964473	0.663536	0.259412	FALSE	-0.160795	0.057881	0.479757	0.916592	0.563873	WT	WT	RGC	C21orf62	#N/A
WT_chr21:29487904	0.212733	FALSE	-0.383199	-0.626447	0.746964	0.931005	0.649214	0.930953	FALSE	2.19485	4.77784	0.0241935	1.31292e-05	0.0140871	0.215433	FALSE	-0.293393	-0.476745	0.696356	0.916592	0.615389	WT	WT	RGC	GRIK1	#N/A
WT_chr21:26413079	1.62839	FALSE	3.5742	16.3436	0.00607287	1.10216e-58	0.000175651	1.92386	FALSE	7.30382	15.1002	0.00403226	3.83761e-50	1.39857e-13	0.576437	FALSE	0.795041	3.91175	0.0445344	0.000603151	0.213295	WT	WT	RGC	CYYR1	#N/A
WT_chr20:9422512	0.271164	FALSE	-0.219858	0.0739924	0.465587	0.931005	0.587009	0.448827	FALSE	-0.285916	-0.234426	0.606855	0.959502	0.612529	0.254656	FALSE	-0.175135	6.5597e-05	0.5	0.916592	0.569513	WT	WT	RGC	LAMP5	#N/A
WT_chr20:689384	0.658651	FALSE	0.86334	4.71896	0.0951417	1.04191e-05	0.193975	0.410237	FALSE	-0.48448	-0.635615	0.760081	0.964473	0.685977	0.278461	FALSE	-0.103363	0.289446	0.398785	0.892868	0.541162	WT	WT	RGC	SCRT2	#N/A
WT_chr20:64189231	0.353887	FALSE	0.0113891	1.06562	0.230769	0.520268	0.495457	0.733436	FALSE	1.17853	2.72442	0.0544355	0.0280934	0.119292	0.339066	FALSE	0.0793623	1.02618	0.216599	0.601641	0.468372	WT	WT	RGC	MYT1	#N/A
WT_chr20:49450674	0.253439	FALSE	-0.269407	-0.138483	0.544534	0.931005	0.606192	0.366181	FALSE	-0.711172	-1.09363	0.893145	0.969201	0.761511	0.174743	FALSE	-0.416074	-0.971385	0.919028	0.923257	0.661322	WT	WT	RGC	KCNB1	#N/A
WT_chr20:47125748	0.241486	FALSE	-0.302823	-0.281776	0.605263	0.931005	0.618988	0.537913	FALSE	0.172472	0.691723	0.266129	0.753226	0.431533	0.231499	FALSE	-0.244953	-0.281437	0.62753	0.916592	0.596754	WT	WT	RGC	EYA2	#N/A
WT_chr20:46758217	0.21595	FALSE	-0.374206	-0.587883	0.736842	0.931005	0.645875	0.467713	FALSE	-0.188741	-0.0380882	0.530242	0.959502	0.574852	0.275776	FALSE	-0.111458	0.256805	0.406883	0.899477	0.544374	WT	WT	RGC	EYA2	#N/A
WT_chr20:46696114	0.36948	FALSE	0.0549774	1.25254	0.208502	0.416116	0.478078	0.439926	FALSE	-0.331717	-0.326964	0.639113	0.964473	0.629948	0.304374	FALSE	-0.025234	0.604456	0.311741	0.79573	0.510066	WT	WT	RGC	SLC2A10	#N/A
WT_chr20:46572327	0.317923	FALSE	-0.0891466	0.634509	0.291498	0.767836	0.535517	0.689457	FALSE	0.952239	2.2672	0.0685484	0.086048	0.170488	0.174851	FALSE	-0.415747	-0.970069	0.917004	0.923257	0.661203	WT	WT	RGC	SLC2A10	#N/A
WT_chr20:46041103	0.214838	FALSE	-0.377314	-0.601211	0.740891	0.931005	0.64703	0.407506	FALSE	-0.498533	-0.664007	0.770161	0.964473	0.690946	0.160623	FALSE	-0.458647	-1.14304	0.947368	0.928953	0.676756	WT	WT	RGC	UBE2C	#N/A
WT_chr20:36612861	0.20599	FALSE	-0.40205	-0.70728	0.803644	0.931005	0.656176	0.375772	FALSE	-0.661818	-0.993917	0.877016	0.968024	0.745956	0.190484	FALSE	-0.368613	-0.780028	0.856275	0.918644	0.643792	WT	WT	RGC	DSN1	#N/A
WT_chr20:33833491	0.305635	FALSE	-0.123498	0.487205	0.325911	0.836246	0.549143	0.591377	FALSE	0.447571	1.24755	0.16129	0.466323	0.327231	0.341361	FALSE	0.0862826	1.05408	0.206478	0.584354	0.465621	WT	WT	RGC	E2F1	#N/A
WT_chr20:33555135	1.27584	FALSE	2.58865	12.1174	0.01417	1.15652e-32	0.00481761	0.80945	FALSE	1.56966	3.51467	0.0302419	0.00248754	0.0582469	0.433127	FALSE	0.362958	2.16962	0.101215	0.107207	0.358318	WT	WT	RGC	E2F1	#N/A
WT_chr20:31918208	0.353307	FALSE	0.00976806	1.05867	0.230769	0.523516	0.496103	0.462615	FALSE	-0.214971	-0.0910862	0.546371	0.959502	0.585105	0.29635	FALSE	-0.049427	0.506911	0.336032	0.836368	0.51971	WT	WT	RGC	XKR7	#N/A
WT_chr20:31712755	0.331094	FALSE	-0.0523272	0.792397	0.269231	0.677751	0.520866	0.814732	FALSE	1.59684	3.56958	0.0282258	0.00204869	0.0551509	0.2887	FALSE	-0.0724922	0.413914	0.362348	0.858084	0.528895	WT	WT	RGC	TPX2	#N/A
WT_chr20:2525462	0.223743	FALSE	-0.352421	-0.494464	0.694332	0.931005	0.637739	0.399132	FALSE	-0.54162	-0.751062	0.802419	0.964473	0.70596	0.195129	FALSE	-0.354609	-0.723562	0.823887	0.916592	0.638559	WT	WT	RGC	TMC2	#N/A
WT_chr20:25032858	1.46879	FALSE	3.12804	14.4304	0.0101215	6.00563e-46	0.000879895	1.1029	FALSE	3.07962	6.56547	0.0181452	5.15151e-10	0.00103632	0.779049	FALSE	1.40592	6.37478	0.0263158	1.87227e-09	0.0798738	WT	WT	RGC	ACSS1	#N/A
WT_chr20:20492658	0.425995	FALSE	0.212964	1.93002	0.165992	0.132398	0.415678	0.574208	FALSE	0.35923	1.06906	0.195565	0.557048	0.359712	0.326408	FALSE	0.0411988	0.872308	0.251012	0.680173	0.483569	WT	WT	RGC	INSM1	hs688
WT_chr20:20440903	1.55175	FALSE	3.35995	15.4249	0.00607287	2.29993e-52	0.000389782	0.44593	FALSE	-0.300823	-0.264544	0.618952	0.960601	0.618225	0.354481	FALSE	0.125839	1.21357	0.184211	0.497167	0.44993	WT	WT	RGC	INSM1	#N/A
WT_chr2:85155953	0.194013	FALSE	-0.435529	-0.850847	0.870445	0.931005	0.668411	0.352003	FALSE	-0.78412	-1.24102	0.931452	0.973031	0.783515	0.267695	FALSE	-0.135823	0.158569	0.437247	0.914395	0.554019	WT	WT	RGC	TCF7L1	#N/A
WT_chr2:73044163	0.244399	FALSE	-0.294678	-0.246851	0.593117	0.931005	0.61588	0.382316	FALSE	-0.628149	-0.92589	0.858871	0.966064	0.735047	0.252454	FALSE	-0.181773	-0.0266994	0.510121	0.916592	0.57212	WT	WT	RGC	SPR	#N/A
WT_chr2:6113641	1.89309	FALSE	4.31415	19.5167	0.00404858	2.28758e-83	8.01093e-06	0.650577	FALSE	0.752183	1.863	0.0927419	0.192802	0.225971	0.234458	FALSE	-0.236031	-0.245464	0.61336	0.916592	0.593296	WT	WT	RGC	SOX11	#N/A
WT_chr2:5549350	0.31383	FALSE	-0.100587	0.585449	0.299595	0.792435	0.540061	0.520812	FALSE	0.0844787	0.513937	0.314516	0.822843	0.466338	0.218622	FALSE	-0.283778	-0.437976	0.688259	0.916592	0.61171	WT	WT	RGC	SOX11	#N/A
WT_chr2:55153954	0.193261	FALSE	-0.437632	-0.859864	0.874494	0.931005	0.669173	0.378009	FALSE	-0.650307	-0.970658	0.868952	0.96743	0.742253	0.15995	FALSE	-0.460674	-1.15121	0.949393	0.929876	0.677484	WT	WT	RGC	EML6	#N/A
WT_chr2:54947960	0.283302	FALSE	-0.185927	0.219497	0.390688	0.931005	0.573749	0.42302	FALSE	-0.418707	-0.502723	0.711694	0.964473	0.662285	0.216291	FALSE	-0.290806	-0.466313	0.694332	0.916592	0.6144	WT	WT	RGC	EML6	#N/A
WT_chr2:5387872	0.484633	FALSE	0.376883	2.63293	0.12753	0.0248296	0.35313	0.576244	FALSE	0.369705	1.09022	0.1875	0.549753	0.355801	3.44895	FALSE	9.45572	38.831	0.00404858	0	1.60405e-21	WT	WT	RGC	SOX11	#N/A
WT_chr2:48586330	0.141989	FALSE	-0.58096	-1.47448	0.98583	0.949447	0.719366	0.429147	FALSE	-0.38718	-0.439025	0.685484	0.964473	0.650689	0.267204	FALSE	-0.137303	0.1526	0.439271	0.914395	0.554604	WT	WT	RGC	STON1	#N/A
WT_chr2:48050251	0.20045	FALSE	-0.417536	-0.77369	0.842105	0.931005	0.661857	0.41576	FALSE	-0.456061	-0.578195	0.735887	0.964473	0.675827	0.236039	FALSE	-0.231264	-0.226244	0.605263	0.916592	0.591445	WT	WT	RGC	STON1	#N/A
WT_chr2:44708556	0.166381	FALSE	-0.512773	-1.18208	0.953441	0.937382	0.695945	0.470785	FALSE	-0.172932	-0.00614821	0.504032	0.958118	0.568648	0.391441	FALSE	0.237276	1.66288	0.129555	0.271324	0.406221	WT	WT	RGC	SIX3	#N/A
WT_chr2:44706641	0.76105	FALSE	1.14959	5.94646	0.0728745	1.5001e-08	0.125156	1.26095	FALSE	3.89282	8.2085	0.0100806	2.73245e-15	4.9542e-05	1.42471	FALSE	3.35259	14.2236	0.0101215	1.72939e-44	0.000400295	WT	WT	RGC	SIX3	#N/A
WT_chr2:44450317	0.268378	FALSE	-0.227646	0.0405975	0.479757	0.931005	0.590039	0.446179	FALSE	-0.299543	-0.26196	0.618952	0.960601	0.617737	0.26395	FALSE	-0.147111	0.113054	0.455466	0.916592	0.558478	WT	WT	RGC	SIX3	#N/A
WT_chr2:42906721	0.370827	FALSE	0.0587432	1.26869	0.206478	0.408023	0.476578	0.503904	FALSE	-0.00252097	0.338159	0.360887	0.881868	0.501006	0.351873	FALSE	0.117976	1.18187	0.188259	0.514603	0.453043	WT	WT	RGC	ZFP36L2	#N/A
WT_chr2:37774049	0.297876	FALSE	-0.145186	0.394202	0.340081	0.880161	0.557718	0.533666	FALSE	0.150622	0.647578	0.278226	0.773097	0.440137	0.241984	FALSE	-0.213342	-0.153984	0.57085	0.916592	0.58447	WT	WT	RGC	CDC42EP3	#N/A
WT_chr2:33308194	1.06334	FALSE	1.99463	9.57014	0.0283401	1.03846e-20	0.0230417	0.699319	FALSE	1.00299	2.36974	0.0604839	0.0694968	0.157934	9.98762	FALSE	29.1699	118.318	0	0	2.33313e-187	WT	WT	RGC	LTBP1	#N/A
WT_chr2:32883198	0.200327	FALSE	-0.417879	-0.77516	0.842105	0.931005	0.661982	0.554754	FALSE	0.259129	0.866809	0.233871	0.671287	0.397768	0.258599	FALSE	-0.163247	0.0479947	0.483806	0.916592	0.564838	WT	WT	RGC	LTBP1	#N/A
WT_chr2:32875267	0.160061	FALSE	-0.530441	-1.25785	0.965587	0.938673	0.702097	0.518994	FALSE	0.0751244	0.495037	0.320565	0.828861	0.470058	0.153725	FALSE	-0.479443	-1.22688	0.955466	0.933696	0.684188	WT	WT	RGC	LTBP1	#N/A
WT_chr2:26507388	2.1094	FALSE	4.91883	22.1097	0.00202429	9.49715e-107	4.35309e-07	0.521558	FALSE	0.0883175	0.521694	0.310484	0.82264	0.464812	0.384449	FALSE	0.216194	1.57788	0.133603	0.308033	0.414418	WT	WT	RGC	KCNK3	#N/A
WT_chr2:26384284	0.263107	FALSE	-0.242382	-0.0225944	0.504049	0.931005	0.595758	0.551647	FALSE	0.243141	0.834507	0.237903	0.688031	0.403948	0.285954	FALSE	-0.0807691	0.380542	0.374494	0.867542	0.532187	WT	WT	RGC	KCNK3	#N/A
WT_chr2:24459579	1.05464	FALSE	1.9703	9.46579	0.0303644	2.78593e-20	0.0244023	0.519123	FALSE	0.0757905	0.496383	0.320565	0.828861	0.469793	0.224317	FALSE	-0.266608	-0.368751	0.663968	0.916592	0.605115	WT	WT	RGC	CENPO	#N/A
WT_chr2:240202427	0.259	FALSE	-0.253862	-0.0718219	0.522267	0.931005	0.600199	0.444695	FALSE	-0.307179	-0.277386	0.622984	0.962842	0.620646	0.355347	FALSE	0.128452	1.22411	0.184211	0.490809	0.448896	WT	WT	RGC	OTOS	#N/A
WT_chr2:240155818	0.219329	FALSE	-0.364761	-0.54738	0.718623	0.931005	0.642355	0.599954	FALSE	0.491703	1.33671	0.15121	0.42136	0.311465	0.354843	FALSE	0.12693	1.21797	0.184211	0.495194	0.449498	WT	WT	RGC	OTOS	#N/A
WT_chr2:23825081	0.61735	FALSE	0.747886	4.22387	0.097166	9.83698e-05	0.227264	1.06717	FALSE	2.89573	6.19393	0.0181452	5.61134e-09	0.00189136	0.216231	FALSE	-0.290986	-0.467039	0.694332	0.916592	0.614469	WT	WT	RGC	KLHL29	#N/A
WT_chr2:23824853	0.497375	FALSE	0.412502	2.78568	0.123482	0.0161879	0.339986	0.43952	FALSE	-0.333806	-0.331185	0.641129	0.964473	0.630737	0.197625	FALSE	-0.347083	-0.693219	0.815789	0.916592	0.635736	WT	WT	RGC	KLHL29	#N/A
WT_chr2:237879308	0.756995	FALSE	1.13826	5.89785	0.0728745	1.99693e-08	0.127507	0.576134	FALSE	0.369141	1.08908	0.1875	0.549753	0.356011	0.544077	FALSE	0.697477	3.51838	0.0506073	0.00257648	0.242752	WT	WT	RGC	RAMP1	#N/A
WT_chr2:23595927	0.248221	FALSE	-0.283995	-0.201038	0.574899	0.931005	0.611793	0.36999	FALSE	-0.691572	-1.05403	0.887097	0.968024	0.755397	0.296141	FALSE	-0.0500575	0.504369	0.336032	0.836368	0.519962	WT	WT	RGC	KLHL29	#N/A
WT_chr2:234448467	0.38268	FALSE	0.0918774	1.41077	0.196356	0.329243	0.463398	0.503937	FALSE	-0.00234912	0.338506	0.360887	0.881868	0.500937	0.509626	FALSE	0.593605	3.09957	0.0566802	0.00997362	0.276388	WT	WT	RGC	ARL4C	#N/A
WT_chr2:216119038	0.314419	FALSE	-0.0989429	0.5925	0.299595	0.789283	0.539408	0.50602	FALSE	0.00836773	0.360159	0.352823	0.878079	0.496662	0.245984	FALSE	-0.201282	-0.105357	0.546559	0.916592	0.579761	WT	WT	RGC	TMEM169	#N/A
WT_chr2:209934330	1.0033	FALSE	1.82678	8.85036	0.0364372	7.71628e-18	0.0338666	0.859256	FALSE	1.82594	4.03246	0.0262097	0.000351869	0.0339299	0.544615	FALSE	0.699097	3.52491	0.0506073	0.00252435	0.242246	WT	WT	RGC	MAP2	#N/A
WT_chr2:209872686	0.439047	FALSE	0.24945	2.08648	0.153846	0.0948694	0.401506	0.334837	FALSE	-0.872448	-1.41948	0.955645	0.977164	0.808518	0.262413	FALSE	-0.151747	0.0943647	0.465587	0.916592	0.560307	WT	WT	RGC	ACADL	#N/A
WT_chr2:209671693	0.370848	FALSE	0.0588017	1.26894	0.206478	0.408023	0.476555	0.999999	FALSE	2.55013	5.49566	0.0181452	3.39018e-07	0.00538417	0.0592597	FALSE	-0.764258	-2.37524	0.997976	0.99281	0.777643	WT	WT	RGC	MAP2	#N/A
WT_chr2:209556658	0.330976	FALSE	-0.0526568	0.790984	0.269231	0.678677	0.520997	0.457099	FALSE	-0.243353	-0.14843	0.564516	0.959502	0.596134	0.531969	FALSE	0.660971	3.37119	0.0526316	0.00422004	0.254315	WT	WT	RGC	MAP2	#N/A
WT_chr2:209451777	0.92717	FALSE	1.61397	7.93782	0.0445344	1.54903e-14	0.0532666	0.480208	FALSE	-0.124444	0.0918192	0.457661	0.939784	0.549518	0.33416	FALSE	0.0645715	0.966546	0.226721	0.634906	0.474258	WT	WT	RGC	MAP2	#N/A
WT_chr2:207504727	0.309036	FALSE	-0.113989	0.527979	0.317814	0.821001	0.545377	0.48846	FALSE	-0.0819877	0.177601	0.417339	0.922752	0.532672	0.281388	FALSE	-0.0945371	0.32503	0.392713	0.885067	0.537659	WT	WT	RGC	KLF7	#N/A
WT_chr2:207435214	0.250443	FALSE	-0.277783	-0.174399	0.560729	0.931005	0.60941	0.422868	FALSE	-0.419485	-0.504296	0.711694	0.964473	0.662569	0.198682	FALSE	-0.343896	-0.680369	0.813765	0.916592	0.634538	WT	WT	RGC	KLF7	#N/A
WT_chr2:207067113	0.472001	FALSE	0.34157	2.48151	0.133603	0.0364838	0.366337	0.541327	FALSE	0.190042	0.727223	0.262097	0.736954	0.424638	0.43001	FALSE	0.353562	2.13174	0.105263	0.116567	0.361834	WT	WT	RGC	KLF7	#N/A
WT_chr2:205699135	0.249724	FALSE	-0.279794	-0.183023	0.564777	0.931005	0.610182	0.932414	FALSE	2.20237	4.79303	0.0241935	1.22367e-05	0.0138195	0.172557	FALSE	-0.422665	-0.997961	0.925101	0.923949	0.66373	WT	WT	RGC	NRP2	#N/A
WT_chr2:205484878	0.43834	FALSE	0.247473	2.078	0.153846	0.0967696	0.402271	0.642068	FALSE	0.708399	1.77454	0.0987903	0.223649	0.239349	0.224676	FALSE	-0.265525	-0.364381	0.659919	0.916592	0.604697	WT	WT	RGC	NRP2	#N/A
WT_chr2:198262061	0.239557	FALSE	-0.308213	-0.304892	0.617409	0.931005	0.62104	0.398571	FALSE	-0.544506	-0.756894	0.802419	0.964473	0.706953	0.18974	FALSE	-0.370858	-0.78908	0.860324	0.918644	0.644629	WT	WT	RGC	PLCL1	#N/A
WT_chr2:197256293	0.238919	FALSE	-0.309999	-0.312551	0.619433	0.931005	0.621719	0.496682	FALSE	-0.0396794	0.263082	0.387097	0.902133	0.515826	0.193132	FALSE	-0.36063	-0.747841	0.838057	0.917262	0.640812	WT	WT	RGC	C2orf66	#N/A
WT_chr2:197207221	0.235369	FALSE	-0.319923	-0.355107	0.62753	0.931005	0.625487	1.15572	FALSE	3.3514	7.11458	0.016129	1.19001e-11	0.000402022	0.258837	FALSE	-0.162529	0.0508911	0.483806	0.916592	0.564555	WT	WT	RGC	C2orf66	#N/A
WT_chr2:196955331	0.233581	FALSE	-0.32492	-0.376532	0.633603	0.931005	0.627379	0.411017	FALSE	-0.480466	-0.627504	0.758065	0.964473	0.684552	0.347549	FALSE	0.104939	1.1293	0.192308	0.544165	0.458212	WT	WT	RGC	PGAP1	#N/A
WT_chr2:191706981	0.222827	FALSE	-0.354981	-0.505441	0.702429	0.931005	0.638698	0.716672	FALSE	1.09227	2.55013	0.0564516	0.0446258	0.137357	0.42773	FALSE	0.346686	2.10401	0.105263	0.123624	0.364414	WT	WT	RGC	TMEFF2	#N/A
WT_chr2:173652988	0.312323	FALSE	-0.1048	0.567382	0.301619	0.805323	0.541733	0.751346	FALSE	1.27069	2.91061	0.046371	0.0169888	0.10192	0.285396	FALSE	-0.0824518	0.373757	0.376518	0.869442	0.532856	WT	WT	RGC	CDCA7	#N/A
WT_chr2:172380817	0.245846	FALSE	-0.290633	-0.229504	0.591093	0.931005	0.614334	0.40524	FALSE	-0.510192	-0.687563	0.782258	0.964473	0.695041	0.247691	FALSE	-0.196134	-0.0846004	0.536437	0.916592	0.577747	WT	WT	RGC	ITGA6	#N/A
WT_chr2:172072684	0.596268	FALSE	0.688953	3.97115	0.097166	0.000278481	0.245426	0.800395	FALSE	1.52307	3.42054	0.0322581	0.00338886	0.0638705	0.241578	FALSE	-0.214565	-0.158914	0.576923	0.916592	0.584947	WT	WT	RGC	DLX1	hs553
WT_chr2:172013605	0.356032	FALSE	0.0173852	1.09134	0.226721	0.507281	0.493065	0.760066	FALSE	1.31556	3.00127	0.046371	0.0131208	0.0941615	0.28395	FALSE	-0.0868115	0.356179	0.382591	0.872067	0.534589	WT	WT	RGC	DLX1	#N/A
WT_chr2:168907122	0.28267	FALSE	-0.187695	0.211912	0.396761	0.931005	0.574442	0.420788	FALSE	-0.430191	-0.525927	0.721774	0.964473	0.666472	0.202645	FALSE	-0.331949	-0.632201	0.779352	0.916592	0.630036	WT	WT	RGC	SPC25	#N/A
WT_chr2:168506033	0.672068	FALSE	0.900849	4.8798	0.0931174	4.86379e-06	0.183834	1.12049	FALSE	3.17013	6.74834	0.0181452	1.52266e-10	0.000761854	0.267441	FALSE	-0.136589	0.15548	0.437247	0.914395	0.554322	WT	WT	RGC	SPC25	#N/A
WT_chr2:165698018	1.06944	FALSE	2.01169	9.64331	0.0283401	5.15668e-21	0.0221262	0.674082	FALSE	0.873129	2.10737	0.0766129	0.120963	0.191296	0.468419	FALSE	0.469364	2.59864	0.0769231	0.040078	0.319405	WT	WT	RGC	SCN3A	#N/A
WT_chr2:164606830	0.473588	FALSE	0.346006	2.50053	0.131579	0.0347792	0.364669	0.477562	FALSE	-0.138062	0.0643049	0.465726	0.94622	0.554904	0.511243	FALSE	0.598481	3.11923	0.0566802	0.00938264	0.274759	WT	WT	RGC	GRB14	#N/A
WT_chr2:161906059	0.948093	FALSE	1.67246	8.18863	0.0445344	2.12467e-15	0.0472166	0.568234	FALSE	0.328489	1.00695	0.205645	0.595864	0.371271	0.409683	FALSE	0.292275	1.88463	0.107287	0.189165	0.385038	WT	WT	RGC	TBR1	#N/A
WT_chr2:161448767	0.25563	FALSE	-0.263285	-0.112229	0.536437	0.931005	0.603834	0.405834	FALSE	-0.507136	-0.681389	0.774194	0.964473	0.69397	0.234976	FALSE	-0.23447	-0.239171	0.61336	0.916592	0.59269	WT	WT	RGC	TBR1	#N/A
WT_chr2:161322128	0.278861	FALSE	-0.198341	0.166261	0.412955	0.931005	0.578611	0.4903	FALSE	-0.0725181	0.196733	0.407258	0.918863	0.528905	0.233092	FALSE	-0.240149	-0.26207	0.615385	0.916592	0.594893	WT	WT	RGC	TBR1	#N/A
WT_chr2:144504673	0.125981	FALSE	-0.625711	-1.66638	0.991903	0.961196	0.734248	0.403822	FALSE	-0.517488	-0.702306	0.784274	0.964473	0.697592	0.145777	FALSE	-0.503408	-1.32351	0.97166	0.93937	0.692661	WT	WT	RGC	ZEB2	#N/A
WT_chr2:136189908	0.320891	FALSE	-0.0808482	0.670093	0.285425	0.747856	0.532219	0.409681	FALSE	-0.487341	-0.641395	0.762097	0.964473	0.686992	0.189311	FALSE	-0.37215	-0.794286	0.860324	0.918644	0.645109	WT	WT	RGC	MCM6	#N/A
WT_chr2:136174427	1.00114	FALSE	1.82074	8.82447	0.0364372	9.66745e-18	0.0343232	0.477027	FALSE	-0.140812	0.0587483	0.465726	0.948628	0.555991	0.459762	FALSE	0.443265	2.49342	0.0769231	0.0523563	0.328787	WT	WT	RGC	MCM6	#N/A
WT_chr2:10614928	0.20552	FALSE	-0.403362	-0.712908	0.805668	0.931005	0.656659	0.415769	FALSE	-0.456014	-0.578099	0.735887	0.964473	0.67581	0.158401	FALSE	-0.465346	-1.17005	0.951417	0.931058	0.679158	WT	WT	RGC	RRM2	#N/A
WT_chr2:101766564	0.314665	FALSE	-0.0982545	0.595452	0.299595	0.787261	0.539135	0.37276	FALSE	-0.677316	-1.02523	0.879032	0.968024	0.750897	0.207706	FALSE	-0.316691	-0.570679	0.751012	0.916592	0.624261	WT	WT	RGC	CREG2	#N/A
WT_chr19:54426871	0.176663	FALSE	-0.484032	-1.05884	0.935223	0.931335	0.685818	0.451865	FALSE	-0.270284	-0.202843	0.58871	0.959502	0.606529	0.288991	FALSE	-0.0716138	0.417455	0.362348	0.858084	0.528545	WT	WT	RGC	TTYH1	#N/A
WT_chr19:43426221	2.61159	FALSE	6.32269	28.1297	0.00202429	2.50206e-172	1.2852e-10	0.443381	FALSE	-0.313936	-0.29104	0.627016	0.963163	0.623215	0.306037	FALSE	-0.0202189	0.624676	0.309717	0.787426	0.508066	WT	WT	RGC	PLAUR	#N/A
WT_chr19:43425894	0.188673	FALSE	-0.450457	-0.914861	0.898785	0.931005	0.67381	0.776682	FALSE	1.40105	3.17401	0.0383065	0.00766788	0.0805993	0.153805	FALSE	-0.479203	-1.22592	0.955466	0.933696	0.684103	WT	WT	RGC	PLAUR	#N/A
WT_chr19:42032589	0.85204	FALSE	1.40395	7.03719	0.0587045	1.28818e-11	0.0801669	0.792543	FALSE	1.48267	3.33891	0.0322581	0.004475	0.0690813	0.45956	FALSE	0.442654	2.49095	0.0769231	0.0526438	0.329008	WT	WT	RGC	ATP1A3	#N/A
WT_chr19:3244200	0.178973	FALSE	-0.477573	-1.03114	0.92915	0.931005	0.683523	0.560822	FALSE	0.290354	0.929897	0.217742	0.63659	0.385773	0.274556	FALSE	-0.115135	0.241983	0.408907	0.901038	0.545831	WT	WT	RGC	CELF5	#N/A
WT_chr19:10885183	0.214934	FALSE	-0.377046	-0.600061	0.738866	0.931005	0.64693	0.414206	FALSE	-0.464058	-0.594352	0.743952	0.964473	0.678697	0.184957	FALSE	-0.385279	-0.847221	0.878543	0.921139	0.649985	WT	WT	RGC	CDKN2D	#N/A
WT_chr18:78763862	0.216973	FALSE	-0.371348	-0.575627	0.728745	0.931005	0.644811	0.418171	FALSE	-0.443656	-0.553131	0.725806	0.964473	0.671354	0.255537	FALSE	-0.172479	0.0107749	0.489879	0.916592	0.568469	WT	WT	RGC	SALL3	#N/A
WT_chr18:78721808	0.992287	FALSE	1.796	8.7184	0.0404858	2.44234e-17	0.0362469	0.878803	FALSE	1.92651	4.23568	0.0262097	0.000150343	0.0270201	0.389475	FALSE	0.231348	1.63898	0.129555	0.281985	0.408522	WT	WT	RGC	SALL3	#N/A
WT_chr18:778637	0.214491	FALSE	-0.378286	-0.605375	0.740891	0.931005	0.647391	0.377711	FALSE	-0.651843	-0.973763	0.868952	0.96743	0.742749	0.216978	FALSE	-0.288733	-0.457956	0.692308	0.916592	0.613607	WT	WT	RGC	ENOSF1	#N/A
WT_chr18:7000655	0.255543	FALSE	-0.263527	-0.113268	0.538462	0.931005	0.603928	0.485955	FALSE	-0.0948724	0.151568	0.429435	0.927038	0.537792	0.418882	FALSE	0.320011	1.99646	0.105263	0.154428	0.37448	WT	WT	RGC	LAMA1	#N/A
WT_chr18:634472	0.307382	FALSE	-0.118614	0.508144	0.323887	0.828378	0.54721	0.382089	FALSE	-0.629314	-0.928245	0.858871	0.966064	0.735428	0.126192	FALSE	-0.562455	-1.56159	0.98583	0.95807	0.713097	WT	WT	RGC	TYMS	#N/A
WT_chr18:52677911	0.213069	FALSE	-0.38226	-0.62242	0.744939	0.931005	0.648866	0.496646	FALSE	-0.039866	0.262705	0.387097	0.902133	0.5159	0.227314	FALSE	-0.257573	-0.332319	0.645749	0.916592	0.601632	WT	WT	RGC	DCC	#N/A
WT_chr18:45691484	0.23846	FALSE	-0.311282	-0.31805	0.619433	0.931005	0.622207	0.478834	FALSE	-0.131513	0.0775363	0.461694	0.942693	0.552315	0.292009	FALSE	-0.0625143	0.454144	0.342105	0.854461	0.524923	WT	WT	RGC	PSTPIP2	#N/A
WT_chr18:42978650	0.209757	FALSE	-0.391518	-0.66212	0.771255	0.931005	0.652293	0.40144	FALSE	-0.529745	-0.727071	0.790323	0.964473	0.701856	0.264646	FALSE	-0.145014	0.121509	0.449393	0.916592	0.55765	WT	WT	RGC	SYT4	#N/A
WT_chr18:37333018	0.230131	FALSE	-0.334566	-0.417895	0.651822	0.931005	0.631024	0.370185	FALSE	-0.690566	-1.052	0.887097	0.968024	0.755081	0.195414	FALSE	-0.353749	-0.720095	0.823887	0.916592	0.638236	WT	WT	RGC	CELF4	#N/A
WT_chr18:37299566	0.197648	FALSE	-0.42537	-0.807281	0.864372	0.931005	0.664716	0.315648	FALSE	-0.971186	-1.61898	0.971774	0.979837	0.834272	0.201403	FALSE	-0.335692	-0.647292	0.787449	0.916592	0.631449	WT	WT	RGC	CELF4	#N/A
WT_chr18:36565577	0.386696	FALSE	0.103106	1.45893	0.194332	0.307014	0.458939	0.481068	FALSE	-0.120021	0.100757	0.451613	0.93907	0.547767	0.246364	FALSE	-0.200136	-0.100739	0.544534	0.916592	0.579313	WT	WT	RGC	MOCOS	#N/A
WT_chr18:25679136	0.265639	FALSE	-0.235303	0.00776216	0.497976	0.931005	0.593013	0.488045	FALSE	-0.084121	0.17329	0.419355	0.923256	0.53352	0.246136	FALSE	-0.200823	-0.103507	0.546559	0.916592	0.579581	WT	WT	RGC	ZNF521	#N/A
WT_chr18:25075100	0.21034	FALSE	-0.389889	-0.655133	0.769231	0.931005	0.651691	0.460467	FALSE	-0.226025	-0.113419	0.552419	0.959502	0.589409	0.196677	FALSE	-0.349943	-0.704749	0.819838	0.916592	0.636809	WT	WT	RGC	ZNF521	#N/A
WT_chr18:23773042	0.225506	FALSE	-0.347495	-0.473338	0.686235	0.931005	0.63589	0.634194	FALSE	0.667886	1.69268	0.112903	0.255439	0.252103	0.228228	FALSE	-0.254815	-0.3212	0.639676	0.916592	0.600567	WT	WT	RGC	ANKRD29	#N/A
WT_chr18:23721860	1.23651	FALSE	2.47871	11.646	0.0182186	3.03936e-30	0.00659288	0.589622	FALSE	0.43854	1.2293	0.163306	0.476009	0.330497	0.411352	FALSE	0.297306	1.90492	0.107287	0.18246	0.383117	WT	WT	RGC	ANKRD29	#N/A
WT_chr18:21693679	0.163954	FALSE	-0.51956	-1.21119	0.961538	0.937443	0.698315	0.369983	FALSE	-0.691604	-1.0541	0.887097	0.968024	0.755407	0.233576	FALSE	-0.23869	-0.256184	0.615385	0.916592	0.594327	WT	WT	RGC	ABHD3	#N/A
WT_chr18:12652060	0.238501	FALSE	-0.311165	-0.31755	0.619433	0.931005	0.622163	1.0118	FALSE	2.61083	5.6183	0.0181452	1.70046e-07	0.00451614	0.471116	FALSE	0.477498	2.63144	0.0728745	0.0369679	0.316504	WT	WT	RGC	TUBB6	#N/A
WT_chr18:12629661	0.128978	FALSE	-0.617333	-1.63046	0.991903	0.958251	0.731492	0.413022	FALSE	-0.470151	-0.606664	0.754032	0.964473	0.680877	0.384223	FALSE	0.215512	1.57513	0.133603	0.308853	0.414684	WT	WT	RGC	TUBB6	#N/A
WT_chr18:11955628	0.350907	FALSE	0.00305944	1.02991	0.232794	0.53928	0.498779	0.438345	FALSE	-0.339853	-0.343403	0.645161	0.964473	0.633016	0.185947	FALSE	-0.382292	-0.835181	0.87247	0.921112	0.648878	WT	WT	RGC	IMPA2	#N/A
WT_chr17:80727812	0.3341	FALSE	-0.0439256	0.828425	0.267206	0.657784	0.517518	0.522798	FALSE	0.0947003	0.53459	0.306452	0.817088	0.462276	0.207093	FALSE	-0.318538	-0.578125	0.751012	0.916592	0.624961	WT	WT	RGC	NPTX1	#N/A
WT_chr17:80491764	0.348845	FALSE	-0.00270691	1.00518	0.232794	0.553808	0.50108	0.574581	FALSE	0.361149	1.07293	0.195565	0.554745	0.358994	0.291253	FALSE	-0.0647929	0.444957	0.350202	0.856861	0.525831	WT	WT	RGC	NPTX1	#N/A
WT_chr17:79532249	0.187201	FALSE	-0.454573	-0.93251	0.904858	0.931005	0.675292	0.362886	FALSE	-0.728124	-1.12788	0.909274	0.969259	0.766731	0.195382	FALSE	-0.353848	-0.720494	0.823887	0.916592	0.638274	WT	WT	RGC	RBFOX3	#N/A
WT_chr17:7657323	0.331667	FALSE	-0.0507252	0.799267	0.269231	0.673779	0.520228	0.575438	FALSE	0.365557	1.08184	0.1875	0.551727	0.357348	0.252348	FALSE	-0.182093	-0.0279907	0.510121	0.916592	0.572245	WT	WT	RGC	TP53	#N/A
WT_chr17:7455584	1.06892	FALSE	2.01023	9.63703	0.0283401	5.46288e-21	0.0222035	0.464089	FALSE	-0.207388	-0.0757634	0.542339	0.959502	0.582146	0.290972	FALSE	-0.0656409	0.441538	0.352227	0.856861	0.526168	WT	WT	RGC	SLC2A4	#N/A
WT_chr17:73867257	0.248797	FALSE	-0.282384	-0.19413	0.568826	0.931005	0.611175	0.341982	FALSE	-0.835685	-1.34521	0.947581	0.975313	0.798334	0.227049	FALSE	-0.258369	-0.335529	0.647773	0.916592	0.601939	WT	WT	RGC	SDK2	#N/A
WT_chr17:72716368	0.756648	FALSE	1.13729	5.89369	0.0728745	2.04006e-08	0.127709	0.499837	FALSE	-0.0234432	0.295887	0.375	0.891954	0.509352	0.25404	FALSE	-0.176991	-0.00741851	0.506073	0.916592	0.570242	WT	WT	RGC	SSTR2	#N/A
WT_chr17:72529620	0.177725	FALSE	-0.481063	-1.04611	0.931174	0.931005	0.684764	0.43899	FALSE	-0.336534	-0.336698	0.641129	0.964473	0.631766	0.222433	FALSE	-0.272287	-0.391644	0.672065	0.916592	0.607299	WT	WT	RGC	SOX9	#N/A
WT_chr17:72508422	0.93544	FALSE	1.63709	8.03695	0.0445344	7.06508e-15	0.0508058	0.431132	FALSE	-0.376967	-0.41839	0.675403	0.964473	0.646901	0.309215	FALSE	-0.0106383	0.663305	0.305668	0.770503	0.504244	WT	WT	RGC	SOX9	#N/A
WT_chr17:7052236	0.228252	FALSE	-0.339818	-0.440419	0.67004	0.931005	0.633003	0.560824	FALSE	0.29036	0.929911	0.217742	0.63659	0.38577	0.181322	FALSE	-0.396238	-0.891409	0.890688	0.921139	0.654035	WT	WT	RGC	SLC2A4	#N/A
WT_chr17:6269697	0.319464	FALSE	-0.08484	0.652976	0.287449	0.757281	0.533806	0.744962	FALSE	1.23784	2.84424	0.0483871	0.0202906	0.107888	0.269883	FALSE	-0.129226	0.185166	0.431174	0.909903	0.551411	WT	WT	RGC	WSCD1	#N/A
WT_chr17:6238255	0.272964	FALSE	-0.214827	0.0955671	0.45749	0.931005	0.585049	0.500955	FALSE	-0.0176941	0.307502	0.372984	0.889097	0.507059	0.21507	FALSE	-0.294486	-0.481152	0.696356	0.916592	0.615807	WT	WT	RGC	WSCD1	#N/A
WT_chr17:6167687	0.186199	FALSE	-0.457374	-0.944521	0.91498	0.931005	0.676299	0.529615	FALSE	0.129779	0.605464	0.292339	0.788088	0.448371	0.284874	FALSE	-0.0840252	0.367413	0.380567	0.869624	0.533482	WT	WT	RGC	WSCD1	#N/A
WT_chr17:59547311	1.39764	FALSE	2.92915	13.5776	0.0101215	8.6999e-41	0.00169943	0.360325	FALSE	-0.7413	-1.15451	0.917339	0.969932	0.770744	0.233687	FALSE	-0.238356	-0.25484	0.615385	0.916592	0.594198	WT	WT	RGC	PRR11	#N/A
WT_chr17:59166186	2.04166	FALSE	4.72948	21.2977	0.00202429	4.1675e-99	1.1255e-06	0.575919	FALSE	0.368032	1.08684	0.1875	0.549753	0.356425	0.410385	FALSE	0.294392	1.89317	0.107287	0.186365	0.384229	WT	WT	RGC	PRR11	#N/A
WT_chr17:5869504	0.417907	FALSE	0.190354	1.83306	0.165992	0.160356	0.424516	0.550738	FALSE	0.238465	0.825059	0.241935	0.693174	0.40576	0.302967	FALSE	-0.0294755	0.587354	0.317814	0.801878	0.511757	WT	WT	RGC	WSCD1	#N/A
WT_chr17:5833118	0.44069	FALSE	0.254043	2.10617	0.153846	0.0909621	0.399731	0.528821	FALSE	0.12569	0.597203	0.296371	0.791579	0.449989	0.946203	FALSE	1.90989	8.40677	0.0182186	5.87674e-16	0.0280735	WT	WT	RGC	WSCD1	#N/A
WT_chr17:5719167	0.934885	FALSE	1.63554	8.03029	0.0445344	7.439e-15	0.0509681	0.519989	FALSE	0.0802477	0.505389	0.316532	0.826228	0.46802	0.235336	FALSE	-0.233386	-0.234798	0.609312	0.916592	0.592269	WT	WT	RGC	WSCD1	#N/A
WT_chr17:5718633	0.172865	FALSE	-0.494649	-1.10437	0.941296	0.933556	0.689576	0.576614	FALSE	0.37161	1.09407	0.1875	0.549479	0.355092	0.310194	FALSE	-0.00768671	0.675205	0.305668	0.766376	0.503067	WT	WT	RGC	WSCD1	#N/A
WT_chr17:56638800	0.139973	FALSE	-0.586598	-1.49866	0.987854	0.950138	0.721263	0.413608	FALSE	-0.467135	-0.60057	0.752016	0.964473	0.679798	0.189179	FALSE	-0.372549	-0.795895	0.862348	0.918644	0.645258	WT	WT	RGC	NOG	#N/A
WT_chr17:5618070	0.203832	FALSE	-0.408083	-0.733151	0.819838	0.931005	0.658394	0.436056	FALSE	-0.351629	-0.367196	0.66129	0.964473	0.637442	0.238594	FALSE	-0.223562	-0.195189	0.59919	0.916592	0.588451	WT	WT	RGC	WSCD1	#N/A
WT_chr17:55526706	0.2128	FALSE	-0.383013	-0.625648	0.744939	0.931005	0.649145	0.475778	FALSE	-0.147242	0.0457578	0.475806	0.950935	0.558529	0.177645	FALSE	-0.407324	-0.936105	0.910931	0.923257	0.658115	WT	WT	RGC	TMEM100	#N/A
WT_chr17:51056869	0.249127	FALSE	-0.281461	-0.190172	0.568826	0.931005	0.610822	0.54776	FALSE	0.22314	0.794095	0.243952	0.706858	0.411713	0.256003	FALSE	-0.171072	0.016445	0.489879	0.916592	0.567917	WT	WT	RGC	CACNA1G	#N/A
WT_chr17:50902977	1.04693	FALSE	1.94874	9.37338	0.0323887	6.62788e-20	0.025663	0.615239	FALSE	0.570352	1.49562	0.127016	0.342693	0.284219	0.823495	FALSE	1.53993	6.91508	0.0263158	5.25216e-11	0.0617892	WT	WT	RGC	CACNA1G	#N/A
WT_chr17:50893727	0.344914	FALSE	-0.0136956	0.958057	0.251012	0.57918	0.505464	0.414281	FALSE	-0.46367	-0.593569	0.743952	0.964473	0.678558	0.199896	FALSE	-0.340236	-0.665613	0.799595	0.916592	0.633161	WT	WT	RGC	CACNA1G	#N/A
WT_chr17:50861164	0.25488	FALSE	-0.26538	-0.121214	0.540486	0.931005	0.604642	0.520773	FALSE	0.0842809	0.513538	0.314516	0.822843	0.466417	0.218201	FALSE	-0.285047	-0.443094	0.688259	0.916592	0.612196	WT	WT	RGC	CACNA1G	#N/A
WT_chr17:43036418	1.16255	FALSE	2.27196	10.7594	0.0222672	5.91772e-26	0.0115444	0.508092	FALSE	0.0190306	0.381703	0.344758	0.872904	0.492408	0.242655	FALSE	-0.211317	-0.145819	0.566802	0.916592	0.58368	WT	WT	RGC	BRCA1	#N/A
WT_chr17:4200021	0.263224	FALSE	-0.242055	-0.0211932	0.504049	0.931005	0.595631	0.46692	FALSE	-0.192819	-0.0463276	0.530242	0.959502	0.57645	0.450572	FALSE	0.415556	2.38169	0.082996	0.067975	0.338868	WT	WT	RGC	SPNS2	#N/A
WT_chr17:41895893	3.04248	FALSE	7.52722	33.295	0.00202429	3.9185e-241	2.59164e-14	1.55305	FALSE	5.39584	11.2453	0.00604839	3.79979e-28	3.41011e-08	0.659937	FALSE	1.0468	4.92681	0.034413	6.81774e-06	0.147597	WT	WT	RGC	HAP1	#N/A
WT_chr17:39653058	3.40735	FALSE	8.54718	37.6688	0.00202429	0	6.30643e-18	2.46456	FALSE	10.086	20.7215	0.00201613	7.8491e-94	3.18621e-24	0.713174	FALSE	1.20731	5.57398	0.0323887	2.25156e-07	0.113657	WT	WT	RGC	ERBB2	#N/A
WT_chr17:39592532	0.141235	FALSE	-0.583069	-1.48353	0.98583	0.949574	0.720077	0.443663	FALSE	-0.312485	-0.288107	0.625	0.963163	0.622664	0.126683	FALSE	-0.560974	-1.55561	0.98583	0.957879	0.712592	WT	WT	RGC	NEUROD2	#N/A
WT_chr17:32602673	0.273583	FALSE	-0.213097	0.102984	0.449393	0.931005	0.584374	0.566349	FALSE	0.318793	0.987358	0.207661	0.608497	0.374942	0.211528	FALSE	-0.305166	-0.524211	0.724696	0.916592	0.61988	WT	WT	RGC	CDK5R1	#N/A
WT_chr17:32546909	0.20066	FALSE	-0.416948	-0.771167	0.840081	0.931005	0.661642	0.547861	FALSE	0.22366	0.795147	0.243952	0.706858	0.411511	0.306749	FALSE	-0.0180731	0.633328	0.309717	0.783963	0.50721	WT	WT	RGC	CDK5R1	#N/A
WT_chr17:29915275	2.60021	FALSE	6.29086	27.9932	0.00202429	1.11216e-170	1.57852e-10	0.801942	FALSE	1.53103	3.43662	0.0322581	0.00322484	0.0628812	0.795607	FALSE	1.45584	6.57606	0.0263158	5.04561e-10	0.0727181	WT	WT	RGC	ABHD15	#N/A
WT_chr17:29369182	1.34237	FALSE	2.77465	12.915	0.0101215	5.63712e-37	0.00276309	0.449763	FALSE	-0.281098	-0.224692	0.59879	0.959502	0.610682	0.322579	FALSE	0.0296547	0.825763	0.259109	0.696981	0.488171	WT	WT	RGC	ABHD15	#N/A
WT_chr17:29057454	0.197988	FALSE	-0.424418	-0.803201	0.862348	0.931005	0.66437	0.474274	FALSE	-0.15498	0.0301233	0.479839	0.952806	0.561581	0.27913	FALSE	-0.101346	0.297577	0.396761	0.891178	0.540362	WT	WT	RGC	SEZ6	#N/A
WT_chr17:29042730	0.257597	FALSE	-0.257785	-0.0886448	0.52834	0.931005	0.601714	0.497578	FALSE	-0.0350664	0.272403	0.385081	0.900903	0.513987	0.168457	FALSE	-0.435027	-1.0478	0.931174	0.925117	0.668229	WT	WT	RGC	SEZ6	#N/A
WT_chr17:29040353	0.1615	FALSE	-0.526419	-1.2406	0.965587	0.938335	0.700701	0.515783	FALSE	0.0586036	0.461658	0.322581	0.844336	0.476634	0.140626	FALSE	-0.518938	-1.38613	0.979757	0.944257	0.698098	WT	WT	RGC	SEZ6	#N/A
WT_chr17:1881235	0.403247	FALSE	0.149373	1.65733	0.182186	0.220496	0.440629	0.622824	FALSE	0.60938	1.57447	0.122984	0.307222	0.271136	0.82526	FALSE	1.54525	6.93654	0.0263158	4.54938e-11	0.0611431	WT	WT	RGC	SCARF1	#N/A
WT_chr17:18217578	0.213248	FALSE	-0.38176	-0.620276	0.744939	0.931005	0.64868	0.418472	FALSE	-0.442108	-0.550005	0.725806	0.964473	0.670795	0.17446	FALSE	-0.416928	-0.974829	0.919028	0.923257	0.661634	WT	WT	RGC	SHMT1	#N/A
WT_chr17:17952256	0.930272	FALSE	1.62265	7.975	0.0445344	1.15631e-14	0.0523326	0.433055	FALSE	-0.36707	-0.398394	0.671371	0.964473	0.643217	0.31728	FALSE	0.0136796	0.761353	0.273279	0.728758	0.494543	WT	WT	RGC	RASD1	#N/A
WT_chr17:17940755	0.21054	FALSE	-0.38933	-0.652737	0.767206	0.931005	0.651484	0.515223	FALSE	0.0557245	0.455841	0.322581	0.846464	0.477781	0.231137	FALSE	-0.246043	-0.285834	0.62753	0.916592	0.597176	WT	WT	RGC	RASD1	#N/A
WT_chr17:17934398	0.175308	FALSE	-0.487819	-1.07508	0.939271	0.931422	0.687161	0.5319	FALSE	0.141535	0.629217	0.288306	0.780102	0.443724	0.199344	FALSE	-0.3419	-0.672323	0.803644	0.916592	0.633787	WT	WT	RGC	RASD1	#N/A
WT_chr17:17928994	0.521005	FALSE	0.478558	3.06894	0.111336	0.00693336	0.316127	0.49484	FALSE	-0.0491584	0.24393	0.389113	0.906783	0.519603	0.288795	FALSE	-0.0722044	0.415074	0.362348	0.858084	0.52878	WT	WT	RGC	RASD1	#N/A
WT_chr16:85722642	1.19744	FALSE	2.36951	11.1777	0.0222672	6.26294e-28	0.00890594	0.532264	FALSE	0.143405	0.632996	0.28629	0.779774	0.442985	0.327536	FALSE	0.0446004	0.886024	0.246964	0.673788	0.482213	WT	WT	RGC	GINS2	#N/A
WT_chr16:85335411	0.211158	FALSE	-0.387602	-0.645327	0.763158	0.931005	0.650845	0.484441	FALSE	-0.102664	0.135825	0.435484	0.934033	0.540885	0.32342	FALSE	0.0321897	0.835984	0.259109	0.69119	0.48716	WT	WT	RGC	GINS2	#N/A
WT_chr16:58110598	0.276485	FALSE	-0.204986	0.137768	0.427126	0.931005	0.581208	0.399265	FALSE	-0.540936	-0.749681	0.802419	0.964473	0.705724	0.231705	FALSE	-0.244332	-0.278934	0.625506	0.916592	0.596513	WT	WT	RGC	CNGB1	#N/A
WT_chr16:57637791	0.248514	FALSE	-0.283176	-0.197528	0.572874	0.931005	0.611479	0.409749	FALSE	-0.486991	-0.640688	0.762097	0.964473	0.686868	0.219493	FALSE	-0.28115	-0.427383	0.684211	0.916592	0.610703	WT	WT	RGC	CNGB1	#N/A
WT_chr16:51541797	0.274806	FALSE	-0.209677	0.117649	0.441296	0.931005	0.58304	0.51316	FALSE	0.0451104	0.434396	0.328629	0.855464	0.48201	0.280537	FALSE	-0.0971014	0.314691	0.394737	0.886444	0.538677	WT	WT	RGC	SALL1	#N/A
WT_chr16:51452963	0.996208	FALSE	1.80696	8.7654	0.0404858	1.61597e-17	0.0353839	0.434752	FALSE	-0.358339	-0.380753	0.665323	0.964473	0.639955	0.219193	FALSE	-0.282056	-0.431035	0.684211	0.916592	0.61105	WT	WT	RGC	SALL1	#N/A
WT_chr16:51442438	0.182199	FALSE	-0.468555	-0.99247	0.925101	0.931005	0.680306	0.553864	FALSE	0.254549	0.857556	0.237903	0.675267	0.399536	0.240475	FALSE	-0.217889	-0.172317	0.582996	0.916592	0.586242	WT	WT	RGC	SALL1	#N/A
WT_chr16:51441296	0.157247	FALSE	-0.538308	-1.29158	0.969636	0.939343	0.704818	0.982877	FALSE	2.46203	5.31765	0.0201613	8.80254e-07	0.0069077	0.115256	FALSE	-0.595427	-1.69453	0.989879	0.966621	0.724221	WT	WT	RGC	SALL1	#N/A
WT_chr16:51392677	0.219879	FALSE	-0.363223	-0.540784	0.716599	0.931005	0.641781	0.319084	FALSE	-0.953504	-1.58325	0.971774	0.979837	0.829833	0.182562	FALSE	-0.3925	-0.876336	0.888664	0.921139	0.652656	WT	WT	RGC	SALL1	mm984
WT_chr16:51312702	0.242036	FALSE	-0.301286	-0.275185	0.603239	0.931005	0.618402	0.854487	FALSE	1.8014	3.98288	0.0262097	0.000426357	0.0358202	0.256745	FALSE	-0.168837	0.0254561	0.489879	0.916592	0.567038	WT	WT	RGC	SALL1	#N/A
WT_chr16:29762080	1.11869	FALSE	2.14937	10.2337	0.0242915	1.4683e-23	0.0158025	0.546505	FALSE	0.216682	0.781048	0.243952	0.711157	0.414228	0.316617	FALSE	0.0116794	0.753288	0.277328	0.732419	0.495341	WT	WT	RGC	TLCD3B	#N/A
WT_chr16:24054999	0.274394	FALSE	-0.210829	0.112713	0.441296	0.931005	0.583489	0.645818	FALSE	0.727699	1.81353	0.0927419	0.209806	0.233399	0.519956	FALSE	0.624749	3.22515	0.0566802	0.00677536	0.266068	WT	WT	RGC	PLK1	#N/A
WT_chr16:23787225	1.24928	FALSE	2.51443	11.7991	0.01417	5.16726e-31	0.00596128	0.610298	FALSE	0.544929	1.44425	0.137097	0.366234	0.292901	0.689802	FALSE	1.13684	5.28986	0.0323887	1.06936e-06	0.127803	WT	WT	RGC	PLK1	#N/A
WT_chr16:10981332	0.35265	FALSE	0.00793013	1.05079	0.230769	0.52653	0.496836	0.607644	FALSE	0.531274	1.41666	0.139113	0.381414	0.297615	0.431908	FALSE	0.359284	2.15481	0.103239	0.110723	0.359691	WT	WT	RGC	RMI2	#N/A
WT_chr16:1019519	0.0997276	FALSE	-0.699101	-1.98109	1	0.978283	0.757755	0.355431	FALSE	-0.766485	-1.20539	0.925403	0.971807	0.778306	0.56527	FALSE	0.761374	3.77601	0.0445344	0.00100911	0.223217	WT	WT	RGC	CHTF18	#N/A
WT_chr15:89270705	0.299179	FALSE	-0.141544	0.409818	0.338057	0.874594	0.55628	0.539349	FALSE	0.179864	0.706659	0.264113	0.746048	0.42863	0.303579	FALSE	-0.027631	0.594791	0.315789	0.797544	0.511022	WT	WT	RGC	MFGE8	#N/A
WT_chr15:89177809	0.263138	FALSE	-0.242296	-0.0222237	0.504049	0.931005	0.595724	0.460907	FALSE	-0.223761	-0.108845	0.552419	0.959502	0.588528	0.344398	FALSE	0.0954389	1.091	0.204453	0.564257	0.461983	WT	WT	RGC	MFGE8	#N/A
WT_chr15:88574885	1.30612	FALSE	2.6733	12.4804	0.0121457	1.37884e-34	0.00375543	0.65736	FALSE	0.787085	1.93352	0.0866935	0.171223	0.215616	0.438567	FALSE	0.379361	2.23575	0.101215	0.0932515	0.35221	WT	WT	RGC	AEN	#N/A
WT_chr15:82663320	0.365896	FALSE	0.0449586	1.20958	0.210526	0.439454	0.48207	0.523793	FALSE	0.0998207	0.544935	0.302419	0.812115	0.460243	0.488298	FALSE	0.5293	2.8403	0.0668016	0.0209481	0.298299	WT	WT	RGC	AP3B2	#N/A
WT_chr15:80415125	0.445487	FALSE	0.267453	2.16368	0.149798	0.0799073	0.39456	0.513912	FALSE	0.0489767	0.442208	0.326613	0.851586	0.480469	0.37962	FALSE	0.201635	1.51918	0.1417	0.333336	0.420101	WT	WT	RGC	CEMIP	#N/A
WT_chr15:78851050	0.474626	FALSE	0.348909	2.51298	0.131579	0.0338859	0.363579	0.911751	FALSE	2.09605	4.57821	0.0241935	3.3352e-05	0.0180389	0.280744	FALSE	-0.096479	0.317201	0.392713	0.886444	0.53843	WT	WT	RGC	CHRNA3	#N/A
WT_chr15:78471358	0.28326	FALSE	-0.186045	0.218991	0.394737	0.931005	0.573795	0.445657	FALSE	-0.302227	-0.267382	0.618952	0.960601	0.618761	0.288559	FALSE	-0.0729162	0.412204	0.364372	0.858084	0.529064	WT	WT	RGC	CRABP1	#N/A
WT_chr15:74643067	0.604394	FALSE	0.711668	4.06855	0.097166	0.000187533	0.238335	0.639712	FALSE	0.69628	1.75005	0.104839	0.232326	0.243127	0.53866	FALSE	0.681143	3.45252	0.0506073	0.0032279	0.247891	WT	WT	RGC	SCAMP5	#N/A
WT_chr15:74265229	0.254701	FALSE	-0.26588	-0.12336	0.540486	0.931005	0.604834	0.453127	FALSE	-0.26379	-0.189721	0.580645	0.959502	0.604029	0.217916	FALSE	-0.285906	-0.446559	0.690283	0.916592	0.612525	WT	WT	RGC	ISLR2	#N/A
WT_chr15:74204144	0.19659	FALSE	-0.428326	-0.81996	0.864372	0.931005	0.665793	0.367256	FALSE	-0.705639	-1.08246	0.891129	0.969201	0.759794	0.23543	FALSE	-0.233101	-0.233652	0.609312	0.916592	0.592159	WT	WT	RGC	ISLR2	#N/A
WT_chr15:71630473	0.201385	FALSE	-0.414922	-0.762481	0.834008	0.931005	0.660901	0.460764	FALSE	-0.224495	-0.110327	0.552419	0.959502	0.588814	0.12694	FALSE	-0.5602	-1.55249	0.98583	0.957879	0.712328	WT	WT	RGC	THSD4	#N/A
WT_chr15:69104208	2.03561	FALSE	4.71256	21.2252	0.00202429	1.90758e-98	1.22311e-06	1.14962	FALSE	3.32002	7.05119	0.016129	1.86491e-11	0.000450051	0.537566	FALSE	0.677846	3.43923	0.0506073	0.00336304	0.248935	WT	WT	RGC	KIF23	#N/A
WT_chr15:69032127	1.13299	FALSE	2.18934	10.4051	0.0242915	2.5013e-24	0.0142862	0.48053	FALSE	-0.122786	0.0951688	0.457661	0.93907	0.548862	0.236157	FALSE	-0.230911	-0.22482	0.605263	0.916592	0.591308	WT	WT	RGC	KIF23	#N/A
WT_chr15:68730630	0.210646	FALSE	-0.389035	-0.65147	0.767206	0.931005	0.651375	0.439731	FALSE	-0.332721	-0.328993	0.639113	0.964473	0.630327	0.236513	FALSE	-0.229835	-0.220481	0.603239	0.916592	0.59089	WT	WT	RGC	CORO2B	mm210
WT_chr15:67501837	0.155106	FALSE	-0.544293	-1.31725	0.973684	0.940348	0.70688	0.402782	FALSE	-0.522839	-0.713118	0.78629	0.964473	0.699457	0.125857	FALSE	-0.563465	-1.56566	0.98583	0.958212	0.713441	WT	WT	RGC	SMAD3	#N/A
WT_chr15:67403956	0.29209	FALSE	-0.161361	0.324837	0.352227	0.907738	0.564096	0.395074	FALSE	-0.562502	-0.793254	0.8125	0.964473	0.713113	0.338988	FALSE	0.0791291	1.02524	0.216599	0.601677	0.468465	WT	WT	RGC	SMAD3	#N/A
WT_chr15:64521776	0.215783	FALSE	-0.374673	-0.589886	0.736842	0.931005	0.646048	0.446774	FALSE	-0.29648	-0.25577	0.612903	0.960601	0.616568	0.213268	FALSE	-0.299919	-0.503058	0.710526	0.916592	0.617881	WT	WT	RGC	PCLAF	#N/A
WT_chr15:64427067	0.305375	FALSE	-0.124223	0.484095	0.325911	0.837947	0.549431	0.383941	FALSE	-0.619787	-0.908995	0.852823	0.966039	0.732301	0.258668	FALSE	-0.163038	0.0488399	0.483806	0.916592	0.564756	WT	WT	RGC	PCLAF	#N/A
WT_chr15:64248233	0.515638	FALSE	0.463555	3.0046	0.115385	0.00843849	0.321483	0.489748	FALSE	-0.0753563	0.190999	0.407258	0.920138	0.530034	0.148403	FALSE	-0.49549	-1.29159	0.967611	0.93735	0.689873	WT	WT	RGC	PCLAF	#N/A
WT_chr15:59292377	0.553611	FALSE	0.569707	3.4598	0.103239	0.00190547	0.284438	0.426309	FALSE	-0.40178	-0.468523	0.691532	0.964473	0.656077	0.230452	FALSE	-0.248109	-0.294163	0.631579	0.916592	0.597975	WT	WT	RGC	MYO1E	#N/A
WT_chr15:59260512	0.368246	FALSE	0.051529	1.23775	0.210526	0.424197	0.479452	0.511554	FALSE	0.0368458	0.417698	0.332661	0.860945	0.485304	0.298531	FALSE	-0.0428502	0.533428	0.331984	0.828276	0.51709	WT	WT	RGC	MYO1E	#N/A
WT_chr15:51793744	0.241075	FALSE	-0.303971	-0.2867	0.607287	0.931005	0.619425	0.417313	FALSE	-0.448071	-0.562051	0.727823	0.964473	0.672949	0.231261	FALSE	-0.24567	-0.284328	0.62753	0.916592	0.597031	WT	WT	RGC	SCG3	#N/A
WT_chr15:51765958	2.13426	FALSE	4.98833	22.4077	0.00202429	1.30077e-109	3.0451e-07	0.450118	FALSE	-0.279271	-0.221001	0.596774	0.959502	0.609982	0.355833	FALSE	0.129916	1.23001	0.184211	0.486887	0.448316	WT	WT	RGC	SCG3	#N/A
WT_chr15:45305183	0.643603	FALSE	0.821275	4.53857	0.097166	2.43263e-05	0.205745	0.635734	FALSE	0.675808	1.70869	0.108871	0.249439	0.249581	0.248884	FALSE	-0.192536	-0.0700946	0.530364	0.916592	0.576339	WT	WT	RGC	GATM	#N/A
WT_chr15:44188978	0.170836	FALSE	-0.50032	-1.12868	0.947368	0.935068	0.691575	0.49833	FALSE	-0.0311984	0.280218	0.381048	0.896849	0.512444	0.198631	FALSE	-0.344051	-0.680992	0.813765	0.916592	0.634596	WT	WT	RGC	WDR76	#N/A
WT_chr15:43441132	0.40578	FALSE	0.156453	1.68769	0.182186	0.209921	0.437838	0.386846	FALSE	-0.604836	-0.878787	0.842742	0.964473	0.727356	0.290693	FALSE	-0.0664826	0.438144	0.354251	0.857172	0.526503	WT	WT	RGC	CKMT1B	#N/A
WT_chr15:41250018	0.427321	FALSE	0.216671	1.94591	0.165992	0.127719	0.414232	0.420568	FALSE	-0.431322	-0.528212	0.721774	0.964473	0.666883	0.186255	FALSE	-0.381366	-0.831445	0.87247	0.920796	0.648534	WT	WT	RGC	DLL4	#N/A
WT_chr15:40028951	0.336731	FALSE	-0.0365695	0.859969	0.263158	0.638141	0.514586	0.823496	FALSE	1.64193	3.6607	0.0262097	0.00146192	0.0503018	0.33969	FALSE	0.0812452	1.03377	0.214575	0.596688	0.467623	WT	WT	RGC	BUB1B	#N/A
WT_chr14:95249356	0.162175	FALSE	-0.524533	-1.23251	0.965587	0.938335	0.700046	0.314376	FALSE	-0.977732	-1.63221	0.975806	0.979837	0.835897	0.379371	FALSE	0.200883	1.51615	0.1417	0.334696	0.420395	WT	WT	RGC	CLMN	#N/A
WT_chr14:95096002	0.249922	FALSE	-0.279239	-0.180645	0.564777	0.931005	0.609969	0.554362	FALSE	0.257114	0.862739	0.235887	0.67318	0.398545	0.174676	FALSE	-0.416276	-0.972202	0.919028	0.923257	0.661396	WT	WT	RGC	CLMN	#N/A
WT_chr14:94868210	0.297797	FALSE	-0.145407	0.393254	0.340081	0.88026	0.557805	0.535527	FALSE	0.160195	0.666917	0.274194	0.76617	0.436364	0.237966	FALSE	-0.225454	-0.20282	0.601215	0.916592	0.589187	WT	WT	RGC	CLMN	#N/A
WT_chr14:93685672	0.277599	FALSE	-0.20187	0.151128	0.423077	0.931005	0.579991	0.482617	FALSE	-0.112048	0.116866	0.443548	0.938146	0.544607	0.257738	FALSE	-0.165841	0.0375375	0.483806	0.916592	0.565859	WT	WT	RGC	PRIMA1	#N/A
WT_chr14:93295784	2.12353	FALSE	4.95833	22.2791	0.00202429	2.2556e-108	3.55506e-07	0.523781	FALSE	0.0997604	0.544813	0.302419	0.812115	0.460267	0.355914	FALSE	0.130161	1.231	0.184211	0.486587	0.44822	WT	WT	RGC	UNC79	#N/A
WT_chr14:93008448	0.197496	FALSE	-0.425793	-0.809098	0.864372	0.931005	0.664871	0.586459	FALSE	0.422266	1.19642	0.165323	0.495626	0.336415	0.354218	FALSE	0.125046	1.21038	0.186235	0.499277	0.450243	WT	WT	RGC	CHGA	#N/A
WT_chr14:77133930	0.128895	FALSE	-0.617566	-1.63146	0.991903	0.958251	0.731569	0.419613	FALSE	-0.436238	-0.538143	0.721774	0.964473	0.668668	0.617643	FALSE	0.919278	4.41267	0.0384615	7.72743e-05	0.178975	WT	WT	RGC	TMEM63C	#N/A
WT_chr14:77110968	0.209966	FALSE	-0.390935	-0.659616	0.771255	0.931005	0.652077	0.435433	FALSE	-0.354835	-0.373674	0.663306	0.964473	0.638644	0.141875	FALSE	-0.515172	-1.37094	0.975709	0.943391	0.696784	WT	WT	RGC	TMEM63C	#N/A
WT_chr14:68600152	0.204877	FALSE	-0.405161	-0.720624	0.809717	0.931005	0.657321	0.39299	FALSE	-0.573223	-0.814914	0.822581	0.964473	0.716753	0.198481	FALSE	-0.344502	-0.682814	0.813765	0.916592	0.634766	WT	WT	RGC	ZFP36L1	#N/A
WT_chr14:68569569	0.264513	FALSE	-0.23845	-0.0057341	0.502024	0.931005	0.594234	0.420219	FALSE	-0.433118	-0.531841	0.721774	0.964473	0.667536	0.196786	FALSE	-0.349614	-0.703424	0.819838	0.916592	0.636686	WT	WT	RGC	ZFP36L1	#N/A
WT_chr14:68549058	0.629886	FALSE	0.782929	4.37414	0.097166	5.0821e-05	0.216834	0.385291	FALSE	-0.612837	-0.894953	0.846774	0.965341	0.730008	0.244491	FALSE	-0.205781	-0.1235	0.552632	0.916592	0.581519	WT	WT	RGC	ZFP36L1	#N/A
WT_chr14:68471835	0.324342	FALSE	-0.0712016	0.71146	0.277328	0.723475	0.528381	0.556324	FALSE	0.26721	0.883136	0.233871	0.663324	0.394654	0.287327	FALSE	-0.076631	0.397226	0.368421	0.862249	0.530541	WT	WT	RGC	ZFP36L1	#N/A
WT_chr14:68393014	0.262377	FALSE	-0.244423	-0.0313481	0.504049	0.931005	0.596549	0.502112	FALSE	-0.0117375	0.319538	0.370968	0.887034	0.504682	0.257076	FALSE	-0.167838	0.0294838	0.489879	0.916592	0.566645	WT	WT	RGC	ZFP36L1	#N/A
WT_chr14:68364623	1.84593	FALSE	4.18231	18.9513	0.00404858	1.20625e-78	1.4428e-05	0.597587	FALSE	0.479524	1.31211	0.153226	0.431503	0.315783	0.449012	FALSE	0.410853	2.36273	0.0850202	0.071119	0.34059	WT	WT	RGC	ZFP36L1	#N/A
WT_chr14:64424463	0.179407	FALSE	-0.476361	-1.02594	0.92915	0.931005	0.683091	0.819656	FALSE	1.62218	3.62077	0.0262097	0.00170016	0.0523829	0.438021	FALSE	0.377713	2.22911	0.101215	0.0942008	0.352822	WT	WT	RGC	AKAP5	#N/A
WT_chr14:54870881	1.20253	FALSE	2.38373	11.2387	0.0202429	3.17144e-28	0.00856912	5.93959	FALSE	27.9667	56.8485	0	0	2.06514e-172	1.00342	FALSE	2.08239	9.10227	0.0182186	1.39885e-18	0.0186533	WT	WT	RGC	SAMD4A	#N/A
WT_chr14:54728658	0.190886	FALSE	-0.444272	-0.888338	0.884615	0.931005	0.671577	0.348346	FALSE	-0.802937	-1.27904	0.939516	0.974129	0.788995	1.57128	FALSE	3.79451	16.0054	0.00809717	3.56475e-56	7.39676e-05	WT	WT	RGC	SAMD4A	#N/A
WT_chr14:54677802	0.311518	FALSE	-0.10705	0.557734	0.305668	0.810084	0.542625	0.533603	FALSE	0.150296	0.646919	0.278226	0.773097	0.440265	0.359534	FALSE	0.141075	1.275	0.176113	0.463669	0.443905	WT	WT	RGC	SAMD4A	#N/A
WT_chr14:33407063	0.223391	FALSE	-0.353405	-0.498681	0.698381	0.931005	0.638107	0.402234	FALSE	-0.525662	-0.71882	0.788306	0.964473	0.700438	0.255121	FALSE	-0.173733	0.00571802	0.497976	0.916592	0.568962	WT	WT	RGC	NPAS3	#N/A
WT_chr14:33375413	0.127175	FALSE	-0.622373	-1.65207	0.991903	0.960067	0.733152	0.140368	FALSE	-1.87309	-3.44122	0.997984	0.999893	0.969472	0.0625058	FALSE	-0.754471	-2.33578	0.997976	0.992001	0.774717	WT	WT	RGC	NPAS3	#N/A
WT_chr14:33350277	0.570866	FALSE	0.617942	3.66664	0.101215	0.000902221	0.268307	0.492534	FALSE	-0.0610242	0.219956	0.395161	0.915419	0.52433	0.298665	FALSE	-0.0424467	0.535055	0.331984	0.827522	0.516929	WT	WT	RGC	NPAS3	#N/A
WT_chr14:33207930	0.278234	FALSE	-0.200094	0.158744	0.417004	0.931005	0.579297	0.546916	FALSE	0.218801	0.785328	0.243952	0.711157	0.413403	0.392707	FALSE	0.241091	1.67826	0.125506	0.265136	0.404742	WT	WT	RGC	NPAS3	#N/A
WT_chr14:32787253	0.155346	FALSE	-0.543622	-1.31437	0.973684	0.940348	0.706649	0.437286	FALSE	-0.3453	-0.354409	0.65121	0.964473	0.635066	0.172678	FALSE	-0.422298	-0.996482	0.925101	0.923949	0.663596	WT	WT	RGC	NPAS3	#N/A
WT_chr14:32729175	0.331331	FALSE	-0.0516651	0.795236	0.269231	0.676095	0.520602	0.411872	FALSE	-0.476067	-0.618615	0.754032	0.964473	0.682987	0.345374	FALSE	0.0983816	1.10287	0.200405	0.55842	0.460815	WT	WT	RGC	NPAS3	#N/A
WT_chr14:32724993	1.6248	FALSE	3.56416	16.3006	0.00607287	2.19568e-58	0.000182512	0.381093	FALSE	-0.634438	-0.938597	0.862903	0.966549	0.737103	0.370821	FALSE	0.175105	1.41221	0.15587	0.384268	0.430499	WT	WT	RGC	NPAS3	#N/A
WT_chr14:32702459	0.203064	FALSE	-0.410228	-0.742349	0.821862	0.931005	0.659181	0.818922	FALSE	1.6184	3.61314	0.0262097	0.00174745	0.0527884	0.238242	FALSE	-0.224624	-0.199472	0.601215	0.916592	0.588864	WT	WT	RGC	NPAS3	#N/A
WT_chr14:32428550	0.504242	FALSE	0.431699	2.868	0.121457	0.0127367	0.33298	0.463831	FALSE	-0.208711	-0.0784379	0.542339	0.959502	0.582663	0.16064	FALSE	-0.458596	-1.14283	0.947368	0.928953	0.676738	WT	WT	RGC	AKAP6	#N/A
WT_chr14:30261147	0.290713	FALSE	-0.165211	0.308331	0.354251	0.916518	0.565611	0.691223	FALSE	0.961329	2.28557	0.0665323	0.0829767	0.168193	0.221491	FALSE	-0.275127	-0.403096	0.672065	0.916592	0.608391	WT	WT	RGC	PRKD1	#N/A
WT_chr14:24180284	0.462864	FALSE	0.316028	2.37198	0.135628	0.0482009	0.375991	0.443915	FALSE	-0.311192	-0.285495	0.625	0.962948	0.622173	0.329768	FALSE	0.0513312	0.913162	0.244939	0.660372	0.479531	WT	WT	RGC	CARMIL3	#N/A
WT_chr14:23695873	0.211199	FALSE	-0.387487	-0.644834	0.763158	0.931005	0.650802	0.553138	FALSE	0.250815	0.850012	0.237903	0.678562	0.400978	0.149962	FALSE	-0.49079	-1.27264	0.95749	0.936705	0.688213	WT	WT	RGC	CARMIL3	#N/A
WT_chr14:20663326	0.210734	FALSE	-0.388788	-0.650411	0.767206	0.931005	0.651283	0.468165	FALSE	-0.186412	-0.0333827	0.52621	0.959502	0.573939	0.281168	FALSE	-0.0951993	0.32236	0.392713	0.886363	0.537922	WT	WT	RGC	ANG	#N/A
WT_chr14:103594411	0.431627	FALSE	0.228708	1.99753	0.163968	0.114439	0.409548	0.71694	FALSE	1.09365	2.55292	0.0564516	0.0443352	0.137054	0.395647	FALSE	0.249956	1.714	0.117409	0.254123	0.401311	WT	WT	RGC	XRCC3	#N/A
WT_chr14:103540847	0.173908	FALSE	-0.491732	-1.09186	0.939271	0.932921	0.688546	0.486355	FALSE	-0.0928181	0.155718	0.427419	0.925208	0.536976	0.21531	FALSE	-0.293764	-0.478242	0.696356	0.916592	0.615531	WT	WT	RGC	XRCC3	mm1606
WT_chr13:95570312	0.840791	FALSE	1.3725	6.90235	0.0587045	3.26813e-11	0.0849533	0.498478	FALSE	-0.0304375	0.281755	0.381048	0.896849	0.512141	0.322935	FALSE	0.0307281	0.830091	0.259109	0.694784	0.487743	WT	WT	RGC	CLDN10	#N/A
WT_chr13:95156404	0.305995	FALSE	-0.12249	0.491526	0.323887	0.834622	0.548744	0.440197	FALSE	-0.330322	-0.324145	0.639113	0.964473	0.629422	0.206354	FALSE	-0.320765	-0.587108	0.753036	0.916592	0.625806	WT	WT	RGC	SOX21	#N/A
WT_chr13:95128408	0.30316	FALSE	-0.130415	0.457544	0.331984	0.854537	0.551881	0.568029	FALSE	0.327438	1.00482	0.205645	0.596758	0.371668	0.264383	FALSE	-0.145807	0.118315	0.453441	0.916592	0.557963	WT	WT	RGC	SOX21	#N/A
WT_chr13:95035594	0.67194	FALSE	0.90049	4.87826	0.0931174	4.88601e-06	0.18393	0.48966	FALSE	-0.075812	0.190078	0.407258	0.920138	0.530216	1.83921	FALSE	4.60232	19.2625	0.00404858	4.75856e-81	2.08902e-06	WT	WT	RGC	SOX21	#N/A
WT_chr13:94947574	0.231493	FALSE	-0.330758	-0.401566	0.645749	0.931005	0.629586	0.532596	FALSE	0.145117	0.636454	0.284274	0.778488	0.442309	0.240641	FALSE	-0.217391	-0.170308	0.582996	0.916592	0.586048	WT	WT	RGC	SOX21	#N/A
WT_chr13:94825734	0.253245	FALSE	-0.26995	-0.140813	0.544534	0.931005	0.606401	0.686277	FALSE	0.935878	2.23415	0.0685484	0.0922029	0.174668	0.193411	FALSE	-0.359788	-0.744446	0.836032	0.916997	0.640497	WT	WT	RGC	SOX21	#N/A
WT_chr13:94777793	0.204033	FALSE	-0.407521	-0.730741	0.819838	0.931005	0.658187	0.558997	FALSE	0.280963	0.910924	0.22379	0.647878	0.389369	0.179158	FALSE	-0.402763	-0.917717	0.906883	0.921728	0.656439	WT	WT	RGC	SOX21	#N/A
WT_chr13:83685273	0.186952	FALSE	-0.455269	-0.935495	0.906883	0.931005	0.675542	0.455776	FALSE	-0.250159	-0.16218	0.570565	0.959502	0.598768	0.159839	FALSE	-0.461009	-1.15256	0.949393	0.929996	0.677604	WT	WT	RGC	SLITRK1	#N/A
WT_chr13:67023410	0.166912	FALSE	-0.51129	-1.17572	0.953441	0.937382	0.695426	0.576387	FALSE	0.370442	1.09171	0.1875	0.549479	0.355527	0.529411	FALSE	0.653259	3.34009	0.0526316	0.00467563	0.256795	WT	WT	RGC	PCDH9	#N/A
WT_chr13:53165472	0.218694	FALSE	-0.366535	-0.554988	0.720648	0.931005	0.643017	0.538379	FALSE	0.174873	0.696574	0.264113	0.750174	0.43059	0.266566	FALSE	-0.139224	0.144854	0.44332	0.914395	0.555364	WT	WT	RGC	CNMD	#N/A
WT_chr13:52931281	0.2427	FALSE	-0.299428	-0.26722	0.59919	0.931005	0.617693	0.452	FALSE	-0.26959	-0.201439	0.584677	0.959502	0.606262	0.296951	FALSE	-0.0476147	0.514218	0.334008	0.834098	0.518988	WT	WT	RGC	CNMD	#N/A
WT_chr13:52905664	0.318785	FALSE	-0.0867365	0.644843	0.289474	0.761592	0.53456	0.541344	FALSE	0.190127	0.727395	0.262097	0.736954	0.424605	0.217701	FALSE	-0.286553	-0.449167	0.692308	0.916592	0.612773	WT	WT	RGC	CNMD	#N/A
WT_chr13:52833787	0.317879	FALSE	-0.0892697	0.633981	0.291498	0.767836	0.535566	0.589818	FALSE	0.439551	1.23134	0.163306	0.475443	0.330131	0.271224	FALSE	-0.125183	0.201468	0.427126	0.908037	0.549811	WT	WT	RGC	CNMD	#N/A
WT_chr13:36031382	0.416048	FALSE	0.185156	1.81077	0.168016	0.1672	0.426553	0.593697	FALSE	0.459507	1.27166	0.157258	0.452464	0.322935	0.394395	FALSE	0.246182	1.69879	0.121457	0.25783	0.402771	WT	WT	RGC	DCLK1	#N/A
WT_chr13:36030102	0.205278	FALSE	-0.404039	-0.715812	0.805668	0.931005	0.656908	0.421728	FALSE	-0.425354	-0.516153	0.71371	0.964473	0.664711	0.339992	FALSE	0.0821549	1.03744	0.210526	0.594687	0.467262	WT	WT	RGC	DCLK1	#N/A
WT_chr13:35908471	0.259534	FALSE	-0.252371	-0.0654295	0.520243	0.931005	0.599623	0.689517	FALSE	0.952548	2.26783	0.0685484	0.086048	0.17041	0.382845	FALSE	0.211358	1.55838	0.137652	0.315764	0.416304	WT	WT	RGC	MAB21L1	#N/A
WT_chr13:32439327	0.337825	FALSE	-0.0335125	0.873078	0.263158	0.631123	0.513367	0.57726	FALSE	0.374931	1.10078	0.183468	0.546326	0.353856	0.296958	FALSE	-0.0475924	0.514308	0.334008	0.834098	0.518979	WT	WT	RGC	N4BP2L1	#N/A
WT_chr13:32409120	0.200974	FALSE	-0.41607	-0.767404	0.838057	0.931005	0.661321	0.267759	FALSE	-1.2176	-2.11684	0.989919	0.992545	0.888311	0.146082	FALSE	-0.502487	-1.3198	0.97166	0.93937	0.692337	WT	WT	RGC	N4BP2L1	#N/A
WT_chr13:32046941	0.16408	FALSE	-0.519206	-1.20967	0.961538	0.937443	0.698191	0.633314	FALSE	0.663359	1.68354	0.114919	0.258845	0.25355	0.165975	FALSE	-0.442511	-1.07798	0.939271	0.925881	0.67094	WT	WT	RGC	BRCA2	#N/A
WT_chr13:31015206	0.48202	FALSE	0.369579	2.60161	0.12753	0.0270476	0.355848	0.436608	FALSE	-0.348791	-0.361462	0.655242	0.964473	0.636377	0.316739	FALSE	0.0120466	0.754769	0.277328	0.731396	0.495194	WT	WT	RGC	TEX26	#N/A
WT_chr13:30873385	0.333646	FALSE	-0.045194	0.822986	0.267206	0.660544	0.518024	0.474389	FALSE	-0.154385	0.031326	0.479839	0.952806	0.561347	1.037	FALSE	2.18366	9.51059	0.0182186	3.19427e-20	0.0144935	WT	WT	RGC	TEX26	#N/A
WT_chr13:30834240	0.632412	FALSE	0.789992	4.40443	0.097166	4.46749e-05	0.214766	0.494249	FALSE	-0.0521981	0.237789	0.389113	0.908495	0.520815	0.241432	FALSE	-0.215006	-0.160694	0.578947	0.916592	0.585119	WT	WT	RGC	TEX26	#N/A
WT_chr13:25047321	0.18871	FALSE	-0.450356	-0.914428	0.898785	0.931005	0.673773	0.553537	FALSE	0.252864	0.854152	0.237903	0.677082	0.400187	0.332399	FALSE	0.0592624	0.94514	0.234818	0.64465	0.476372	WT	WT	RGC	AMER2	#N/A
WT_chr13:112207322	0.248067	FALSE	-0.284425	-0.202881	0.574899	0.931005	0.611957	0.447126	FALSE	-0.294667	-0.252107	0.612903	0.960601	0.615876	0.283571	FALSE	-0.0879543	0.351571	0.38664	0.873582	0.535044	WT	WT	RGC	SOX1	#N/A
WT_chr13:112205361	0.419311	FALSE	0.194278	1.84989	0.165992	0.15523	0.422979	0.320885	FALSE	-0.944239	-1.56453	0.967742	0.979837	0.827476	0.284367	FALSE	-0.0855551	0.361245	0.380567	0.871232	0.53409	WT	WT	RGC	SOX1	#N/A
WT_chr13:111997016	0.238871	FALSE	-0.310131	-0.313117	0.619433	0.931005	0.62177	0.463064	FALSE	-0.212658	-0.0864124	0.544355	0.959502	0.584203	0.271921	FALSE	-0.123079	0.209952	0.425101	0.906977	0.548978	WT	WT	RGC	SOX1	#N/A
WT_chr13:111967761	0.143331	FALSE	-0.577211	-1.4584	0.98583	0.948581	0.718101	0.677917	FALSE	0.892861	2.14723	0.0745968	0.111172	0.185966	0.589736	FALSE	0.835138	4.07342	0.0445344	0.00031828	0.20182	WT	WT	RGC	SOX1	#N/A
WT_chr13:108083340	0.218368	FALSE	-0.367448	-0.558902	0.720648	0.931005	0.643358	0.340481	FALSE	-0.843408	-1.36081	0.949597	0.975699	0.8005	0.254354	FALSE	-0.176045	-0.00360557	0.504049	0.916592	0.569871	WT	WT	RGC	FAM155A	#N/A
WT_chr12:89098546	0.316779	FALSE	-0.0923437	0.620799	0.295547	0.774595	0.536788	1.26747	FALSE	3.92642	8.27638	0.0100806	1.55589e-15	4.31101e-05	0.297398	FALSE	-0.0462657	0.519657	0.334008	0.832593	0.518451	WT	WT	RGC	DUSP6	#N/A
WT_chr12:79266642	0.209116	FALSE	-0.39331	-0.669805	0.781377	0.931005	0.652955	0.201347	FALSE	-1.55932	-2.80727	0.997984	0.999459	0.94054	0.225251	FALSE	-0.263791	-0.357393	0.65587	0.916592	0.60403	WT	WT	RGC	SYT1	#N/A
WT_chr12:77392780	0.207149	FALSE	-0.398809	-0.693383	0.793522	0.931005	0.654983	0.405475	FALSE	-0.508983	-0.685122	0.780242	0.964473	0.694618	0.40594	FALSE	0.28099	1.83913	0.107287	0.206325	0.389359	WT	WT	RGC	E2F7	#N/A
WT_chr12:6613392	0.191374	FALSE	-0.442907	-0.882486	0.882591	0.931005	0.671084	0.315947	FALSE	-0.969646	-1.61587	0.971774	0.979837	0.833889	0.302444	FALSE	-0.0310532	0.580993	0.319838	0.804764	0.512386	WT	WT	RGC	GPR162	#N/A
WT_chr12:65896172	0.57437	FALSE	0.627739	3.70865	0.0991903	0.000768947	0.265088	0.460067	FALSE	-0.22808	-0.117571	0.556452	0.959502	0.590208	0.250771	FALSE	-0.186849	-0.0471641	0.522267	0.916592	0.57411	WT	WT	RGC	HMGA2	#N/A
WT_chr12:65864137	0.210093	FALSE	-0.39058	-0.658094	0.771255	0.931005	0.651946	0.340693	FALSE	-0.842318	-1.35861	0.947581	0.975699	0.800195	0.291348	FALSE	-0.0645071	0.446109	0.348178	0.856861	0.525717	WT	WT	RGC	HMGA2	#N/A
WT_chr12:65533095	0.369011	FALSE	0.053667	1.24692	0.208502	0.419006	0.4786	0.501075	FALSE	-0.0170743	0.308755	0.370968	0.889097	0.506811	0.209347	FALSE	-0.311741	-0.550721	0.742915	0.916592	0.622381	WT	WT	RGC	HMGA2	#N/A
WT_chr12:65465191	0.300357	FALSE	-0.138251	0.423941	0.336032	0.868138	0.554979	0.62364	FALSE	0.61358	1.58296	0.122984	0.303011	0.269746	0.217312	FALSE	-0.287726	-0.453896	0.692308	0.916592	0.613222	WT	WT	RGC	HMGA2	#N/A
WT_chr12:65373696	1.14193	FALSE	2.21431	10.5122	0.0242915	8.1698e-25	0.0134036	1.29653	FALSE	4.07594	8.57848	0.00806452	1.22025e-16	2.29145e-05	0.461649	FALSE	0.448953	2.51635	0.0769231	0.0493947	0.326733	WT	WT	RGC	HMGA2	#N/A
WT_chr12:65324334	0.284578	FALSE	-0.182361	0.234785	0.38664	0.931005	0.57235	1.16226	FALSE	3.38506	7.18259	0.0141129	7.36181e-12	0.000355815	0.500934	FALSE	0.567398	2.99391	0.0607287	0.0136134	0.285222	WT	WT	RGC	HMGA2	#N/A
WT_chr12:64796556	0.279353	FALSE	-0.196967	0.172155	0.408907	0.931005	0.578073	0.930795	FALSE	2.19404	4.7762	0.0241935	1.3202e-05	0.0141162	0.332048	FALSE	0.0582041	0.940873	0.236842	0.647449	0.476793	WT	WT	RGC	TBC1D30	#N/A
WT_chr12:58859475	0.282688	FALSE	-0.187643	0.212137	0.396761	0.931005	0.574422	0.553386	FALSE	0.252088	0.852583	0.237903	0.677755	0.400487	0.215557	FALSE	-0.293019	-0.475238	0.694332	0.916592	0.615246	WT	WT	RGC	LRIG3	#N/A
WT_chr12:58812713	0.330676	FALSE	-0.0534964	0.787383	0.269231	0.680308	0.521332	0.522366	FALSE	0.092479	0.530102	0.306452	0.819376	0.463159	0.269218	FALSE	-0.131231	0.177083	0.433198	0.910084	0.552204	WT	WT	RGC	LRIG3	#N/A
WT_chr12:57888785	0.661885	FALSE	0.872383	4.75773	0.0951417	8.65866e-06	0.1915	0.91462	FALSE	2.11081	4.60804	0.0241935	2.90545e-05	0.0173943	0.261164	FALSE	-0.155512	0.0791838	0.469636	0.916592	0.561791	WT	WT	RGC	METTL1	#N/A
WT_chr12:54565016	0.177844	FALSE	-0.480731	-1.04468	0.931174	0.931005	0.684646	0.466397	FALSE	-0.195512	-0.0517701	0.534274	0.959502	0.577504	0.323135	FALSE	0.0313298	0.832517	0.259109	0.693279	0.487503	WT	WT	RGC	NEUROD4	#N/A
WT_chr12:53413940	0.221832	FALSE	-0.357764	-0.517373	0.706478	0.931005	0.63974	0.483826	FALSE	-0.105829	0.12943	0.439516	0.934728	0.542141	0.263089	FALSE	-0.149709	0.10258	0.461538	0.916592	0.559503	WT	WT	RGC	ESPL1	#N/A
WT_chr12:52970380	1.21908	FALSE	2.42998	11.437	0.0182186	3.34646e-29	0.00754978	0.496659	FALSE	-0.039795	0.262849	0.387097	0.902133	0.515872	0.283401	FALSE	-0.0884665	0.349506	0.38664	0.874554	0.535247	WT	WT	RGC	KRT18	#N/A
WT_chr12:50185687	0.221567	FALSE	-0.358505	-0.52055	0.708502	0.931005	0.640017	0.426909	FALSE	-0.398695	-0.462291	0.691532	0.964473	0.654941	0.233148	FALSE	-0.239981	-0.261392	0.615385	0.916592	0.594828	WT	WT	RGC	ASIC1	#N/A
WT_chr12:44893311	0.155662	FALSE	-0.542739	-1.31059	0.969636	0.940348	0.706345	0.372661	FALSE	-0.677826	-1.02626	0.879032	0.968024	0.751059	0.207095	FALSE	-0.318532	-0.578103	0.751012	0.916592	0.624959	WT	WT	RGC	NELL2	#N/A
WT_chr12:44444768	0.243083	FALSE	-0.298357	-0.262627	0.59919	0.931005	0.617285	0.291812	FALSE	-1.09383	-1.86678	0.981855	0.986105	0.862986	0.416525	FALSE	0.312903	1.9678	0.105263	0.16176	0.377177	WT	WT	RGC	NELL2	#N/A
WT_chr12:42214186	0.258922	FALSE	-0.25408	-0.0727582	0.522267	0.931005	0.600283	0.622457	FALSE	0.607495	1.57066	0.122984	0.308991	0.271761	0.24643	FALSE	-0.199937	-0.0999366	0.544534	0.916592	0.579235	WT	WT	RGC	GXYLT1	#N/A
WT_chr12:3777401	0.194609	FALSE	-0.433864	-0.843706	0.868421	0.931005	0.667806	0.393652	FALSE	-0.569817	-0.808033	0.820565	0.964473	0.715599	0.356552	FALSE	0.132085	1.23876	0.184211	0.48243	0.447459	WT	WT	RGC	PRMT8	#N/A
WT_chr12:30162880	0.184707	FALSE	-0.461546	-0.962411	0.919028	0.931005	0.677796	0.382688	FALSE	-0.626232	-0.922017	0.858871	0.966064	0.734419	0.506907	FALSE	0.585408	3.06653	0.0587045	0.010946	0.279137	WT	WT	RGC	TMTC1	#N/A
WT_chr12:16788270	0.282019	FALSE	-0.189515	0.204108	0.398785	0.931005	0.575155	0.419168	FALSE	-0.438528	-0.54277	0.721774	0.964473	0.669498	0.290191	FALSE	-0.0679953	0.432045	0.356275	0.857172	0.527105	WT	WT	RGC	MGST1	#N/A
WT_chr12:1606094	0.260862	FALSE	-0.248657	-0.0495014	0.51417	0.931005	0.598187	0.501789	FALSE	-0.0134	0.316178	0.370968	0.887178	0.505346	0.380024	FALSE	0.202854	1.52409	0.1417	0.331044	0.419625	WT	WT	RGC	LRTM2	#N/A
WT_chr12:15789810	0.260321	FALSE	-0.25017	-0.0559921	0.520243	0.931005	0.598772	0.526297	FALSE	0.112706	0.57097	0.300403	0.801267	0.455132	0.256462	FALSE	-0.169688	0.0220255	0.489879	0.916592	0.567372	WT	WT	RGC	PTPRO	#N/A
WT_chr12:15771467	0.838422	FALSE	1.36588	6.87395	0.0587045	3.96322e-11	0.0859881	0.275874	FALSE	-1.17584	-2.03247	0.989919	0.990495	0.880171	0.43177	FALSE	0.358869	2.15313	0.103239	0.11105	0.359847	WT	WT	RGC	PTPRO	#N/A
WT_chr12:15417593	0.349257	FALSE	-0.00155401	1.01012	0.232794	0.551342	0.50062	0.415958	FALSE	-0.455042	-0.576136	0.735887	0.964473	0.67546	0.306054	FALSE	-0.0201676	0.624883	0.309717	0.787426	0.508045	WT	WT	RGC	PTPRO	#N/A
WT_chr12:12758718	0.405418	FALSE	0.155443	1.68335	0.182186	0.211158	0.438236	0.575939	FALSE	0.368136	1.08705	0.1875	0.549753	0.356386	0.321014	FALSE	0.0249362	0.806739	0.263158	0.705637	0.490053	WT	WT	RGC	APOLD1	#N/A
WT_chr12:12366304	0.326532	FALSE	-0.0650797	0.737712	0.269231	0.712169	0.525945	0.547407	FALSE	0.221327	0.790431	0.243952	0.70932	0.412419	0.245476	FALSE	-0.202812	-0.111528	0.548583	0.916592	0.580359	WT	WT	RGC	APOLD1	#N/A
WT_chr12:123502430	0.672882	FALSE	0.903124	4.88956	0.0931174	4.63632e-06	0.18323	0.852665	FALSE	1.79202	3.96394	0.0262097	0.000456615	0.0365648	0.386146	FALSE	0.22131	1.5985	0.129555	0.299768	0.412426	WT	WT	RGC	RILPL2	#N/A
WT_chr12:12320124	0.277659	FALSE	-0.201701	0.151852	0.423077	0.931005	0.579925	0.596855	FALSE	0.475761	1.3045	0.153226	0.436302	0.317122	0.217571	FALSE	-0.286946	-0.450751	0.692308	0.916592	0.612923	WT	WT	RGC	APOLD1	#N/A
WT_chr12:117869759	0.269814	FALSE	-0.223632	0.0578109	0.467611	0.931005	0.588478	0.447846	FALSE	-0.290963	-0.244624	0.610887	0.959502	0.61446	0.638663	FALSE	0.982655	4.6682	0.0364372	2.38241e-05	0.162889	WT	WT	RGC	VSIG10	#N/A
WT_chr12:113601879	0.260655	FALSE	-0.249235	-0.0519833	0.51417	0.931005	0.598411	0.464434	FALSE	-0.20561	-0.0721717	0.542339	0.959502	0.581452	0.185563	FALSE	-0.383451	-0.839852	0.874494	0.921139	0.649307	WT	WT	RGC	LHX5	#N/A
WT_chr12:110649668	0.151947	FALSE	-0.553123	-1.35511	0.979757	0.941606	0.70991	0.411056	FALSE	-0.480265	-0.627099	0.758065	0.964473	0.684481	0.239123	FALSE	-0.221967	-0.188758	0.593117	0.916592	0.58783	WT	WT	RGC	HVCN1	#N/A
WT_chr12:109330819	0.461224	FALSE	0.311444	2.35232	0.135628	0.0507282	0.377732	0.501517	FALSE	-0.0148015	0.313347	0.370968	0.88742	0.505905	0.274498	FALSE	-0.115311	0.241271	0.408907	0.901038	0.545901	WT	WT	RGC	FOXN4	#N/A
WT_chr12:109329449	0.79947	FALSE	1.25699	6.40702	0.0647773	8.69635e-10	0.104378	0.55502	FALSE	0.260496	0.869571	0.233871	0.669833	0.397241	0.208057	FALSE	-0.315632	-0.566411	0.748988	0.916592	0.623859	WT	WT	RGC	FOXN4	#N/A
WT_chr12:106710394	0.183045	FALSE	-0.466192	-0.982335	0.925101	0.931005	0.679461	0.410302	FALSE	-0.484147	-0.634942	0.760081	0.964473	0.685859	0.218638	FALSE	-0.283729	-0.437778	0.688259	0.916592	0.611691	WT	WT	RGC	RFX4	#N/A
WT_chr12:106672487	0.216803	FALSE	-0.371822	-0.577657	0.728745	0.931005	0.644987	0.621101	FALSE	0.600514	1.55656	0.122984	0.316019	0.274082	0.201127	FALSE	-0.336526	-0.650652	0.793522	0.916592	0.631763	WT	WT	RGC	RFX4	#N/A
WT_chr12:106446602	0.413941	FALSE	0.179266	1.78551	0.172065	0.174531	0.428864	0.605823	FALSE	0.521903	1.39773	0.143145	0.38972	0.300869	0.38208	FALSE	0.209052	1.54908	0.139676	0.320502	0.417204	WT	WT	RGC	RFX4	#N/A
WT_chr12:100373233	0.365442	FALSE	0.0436904	1.20414	0.210526	0.441854	0.482576	0.542849	FALSE	0.197873	0.743045	0.256048	0.72989	0.421572	0.324914	FALSE	0.0366949	0.854149	0.259109	0.687972	0.485364	WT	WT	RGC	GAS2L3	#N/A
WT_chr11:9613155	0.330658	FALSE	-0.0535477	0.787163	0.269231	0.680308	0.521352	0.578149	FALSE	0.379507	1.11003	0.181452	0.541338	0.352156	0.297316	FALSE	-0.0465135	0.518658	0.334008	0.833148	0.51855	WT	WT	RGC	WEE1	#N/A
WT_chr11:96085401	0.259557	FALSE	-0.252307	-0.0651544	0.520243	0.931005	0.599598	0.496042	FALSE	-0.0429745	0.256425	0.387097	0.902708	0.517139	0.315396	FALSE	0.00799717	0.738442	0.283401	0.738089	0.49681	WT	WT	RGC	MAML2	#N/A
WT_chr11:96012182	0.194333	FALSE	-0.434637	-0.847019	0.868421	0.931005	0.668087	0.390598	FALSE	-0.585532	-0.839786	0.826613	0.964473	0.720905	0.179039	FALSE	-0.40312	-0.919158	0.906883	0.921969	0.65657	WT	WT	RGC	MAML2	#N/A
WT_chr11:9529462	0.721455	FALSE	1.03891	5.47181	0.0789474	2.23953e-07	0.149424	0.504024	FALSE	-0.0019015	0.339411	0.360887	0.881868	0.500759	0.649257	FALSE	1.0146	4.79698	0.034413	1.29154e-05	0.155149	WT	WT	RGC	WEE1	#N/A
WT_chr11:82867582	0.154138	FALSE	-0.546998	-1.32885	0.975709	0.940348	0.70781	0.569304	FALSE	0.333994	1.01807	0.205645	0.588286	0.369192	0.995936	FALSE	2.05984	9.01133	0.0182186	3.0978e-18	0.019707	WT	WT	RGC	FAM181B	#N/A
WT_chr11:82846099	0.194437	FALSE	-0.434345	-0.845771	0.868421	0.931005	0.667981	0.31662	FALSE	-0.966187	-1.60888	0.971774	0.979837	0.833025	0.156792	FALSE	-0.470195	-1.1896	0.953441	0.932108	0.680892	WT	WT	RGC	FAM181B	#N/A
WT_chr11:82814674	0.187732	FALSE	-0.453088	-0.926144	0.904858	0.931005	0.674757	0.411888	FALSE	-0.475984	-0.618448	0.754032	0.964473	0.682957	0.280461	FALSE	-0.0973316	0.313763	0.394737	0.886444	0.538768	WT	WT	RGC	FAM181B	#N/A
WT_chr11:7166195	0.267206	FALSE	-0.230923	0.0265423	0.491903	0.931005	0.591313	0.502095	FALSE	-0.0118263	0.319358	0.370968	0.887034	0.504718	0.142701	FALSE	-0.512682	-1.3609	0.975709	0.94234	0.695913	WT	WT	RGC	PPFIBP2	#N/A
WT_chr11:7130716	0.216026	FALSE	-0.373993	-0.586969	0.736842	0.931005	0.645795	0.542458	FALSE	0.195859	0.738976	0.258065	0.731764	0.42236	0.39629	FALSE	0.251896	1.72183	0.117409	0.251177	0.400561	WT	WT	RGC	PPFIBP2	#N/A
WT_chr11:66222974	0.332703	FALSE	-0.0478295	0.811684	0.267206	0.66718	0.519074	0.343667	FALSE	-0.827017	-1.32769	0.945565	0.974293	0.795886	0.296913	FALSE	-0.0477298	0.513754	0.334008	0.834098	0.519034	WT	WT	RGC	CNIH2	#N/A
WT_chr11:62883969	1.41594	FALSE	2.98031	13.7969	0.0101215	4.37759e-42	0.00143981	0.524448	FALSE	0.103189	0.551741	0.300403	0.809713	0.458906	0.364205	FALSE	0.155157	1.33178	0.17004	0.427571	0.438349	WT	WT	RGC	GNG3	#N/A
WT_chr11:61567369	0.187726	FALSE	-0.453107	-0.926223	0.904858	0.931005	0.674764	0.371246	FALSE	-0.685106	-1.04097	0.887097	0.968024	0.753362	0.205945	FALSE	-0.321999	-0.59208	0.759109	0.916592	0.626273	WT	WT	RGC	SYT7	#N/A
WT_chr11:61472913	1.90847	FALSE	4.35713	19.701	0.00404858	6.16713e-85	6.58886e-06	0.58022	FALSE	0.390166	1.13156	0.173387	0.529728	0.348207	0.301801	FALSE	-0.0329919	0.573176	0.323887	0.806924	0.513159	WT	WT	RGC	SYT7	#N/A
WT_chr11:57778624	0.347192	FALSE	-0.00732656	0.985369	0.238866	0.564435	0.502923	0.400628	FALSE	-0.533925	-0.735516	0.792339	0.964473	0.703303	0.236774	FALSE	-0.22905	-0.217318	0.601215	0.916592	0.590585	WT	WT	RGC	YPEL4	#N/A
WT_chr11:47538933	0.260169	FALSE	-0.250594	-0.0578094	0.520243	0.931005	0.598936	0.687822	FALSE	0.943829	2.25021	0.0685484	0.0891303	0.172629	0.212918	FALSE	-0.300974	-0.507311	0.712551	0.916592	0.618283	WT	WT	RGC	PACSIN3	#N/A
WT_chr11:47107321	0.353094	FALSE	0.00917127	1.05611	0.230769	0.523815	0.496341	0.547308	FALSE	0.220813	0.789395	0.243952	0.709906	0.412619	0.347253	FALSE	0.104046	1.12571	0.192308	0.546687	0.458566	WT	WT	RGC	LRP4	#N/A
WT_chr11:47104494	0.897115	FALSE	1.52996	7.57753	0.0445344	2.52371e-13	0.0630138	0.437828	FALSE	-0.342514	-0.348779	0.65121	0.964473	0.634018	0.347653	FALSE	0.105254	1.13057	0.192308	0.543444	0.458087	WT	WT	RGC	LRP4	#N/A
WT_chr11:47021376	0.474144	FALSE	0.347563	2.5072	0.131579	0.0343075	0.364084	0.505265	FALSE	0.00448579	0.352316	0.356855	0.880612	0.49821	0.235749	FALSE	-0.23214	-0.229776	0.607287	0.916592	0.591785	WT	WT	RGC	LRP4	#N/A
WT_chr11:46978083	0.162932	FALSE	-0.522416	-1.22343	0.965587	0.938111	0.69931	0.531321	FALSE	0.138553	0.623192	0.290323	0.78102	0.444902	0.252682	FALSE	-0.181086	-0.0239304	0.510121	0.916592	0.57185	WT	WT	RGC	LRP4	#N/A
WT_chr11:46947676	1.39722	FALSE	2.92797	13.5725	0.0101215	9.27013e-41	0.00170589	0.681305	FALSE	0.910294	2.18246	0.0685484	0.103391	0.181334	0.607172	FALSE	0.887709	4.28538	0.0425101	0.00013206	0.187349	WT	WT	RGC	LRP4	#N/A
WT_chr11:45056392	0.244796	FALSE	-0.293568	-0.24209	0.593117	0.931005	0.615456	0.313796	FALSE	-0.980715	-1.63823	0.975806	0.979953	0.836633	0.244106	FALSE	-0.206942	-0.128177	0.55668	0.916592	0.581972	WT	WT	RGC	SYT13	#N/A
WT_chr11:44559643	0.203563	FALSE	-0.408834	-0.736371	0.819838	0.931005	0.658669	0.377904	FALSE	-0.650847	-0.971749	0.868952	0.96743	0.742427	0.253874	FALSE	-0.177493	-0.00944097	0.506073	0.916592	0.570439	WT	WT	RGC	TP53I11	#N/A
WT_chr11:4072302	0.341514	FALSE	-0.0232003	0.917299	0.261134	0.604035	0.509255	0.747193	FALSE	1.24932	2.86744	0.0483871	0.0190455	0.105774	2.70845	FALSE	7.2231	29.8293	0.00404858	1.15414e-193	2.54082e-13	WT	WT	RGC	ART5	#N/A
WT_chr11:34300148	0.252151	FALSE	-0.273009	-0.15393	0.554656	0.931005	0.607577	0.399717	FALSE	-0.53861	-0.744982	0.798387	0.964473	0.704922	0.238315	FALSE	-0.224404	-0.198585	0.601215	0.916592	0.588779	WT	WT	RGC	ABTB2	#N/A
WT_chr11:34266702	0.273062	FALSE	-0.214553	0.0967432	0.45749	0.931005	0.584942	0.38562	FALSE	-0.611148	-0.891541	0.844758	0.965268	0.729449	0.233082	FALSE	-0.240182	-0.2622	0.615385	0.916592	0.594905	WT	WT	RGC	ABTB2	#N/A
WT_chr11:33911720	0.241675	FALSE	-0.302293	-0.279502	0.605263	0.931005	0.618785	0.580257	FALSE	0.390355	1.13194	0.173387	0.529728	0.348137	0.310808	FALSE	-0.00583499	0.682671	0.301619	0.764922	0.502328	WT	WT	RGC	LMO2	#N/A
WT_chr11:2783973	0.686063	FALSE	0.939971	5.04756	0.0890688	2.11453e-06	0.173616	0.546428	FALSE	0.216287	0.780249	0.243952	0.711157	0.414382	0.377203	FALSE	0.194346	1.48979	0.145749	0.347513	0.422952	WT	WT	RGC	CDKN1C	#N/A
WT_chr11:22656476	0.213049	FALSE	-0.382317	-0.622664	0.744939	0.931005	0.648887	0.430273	FALSE	-0.381387	-0.427321	0.677419	0.964473	0.648542	0.300298	FALSE	-0.0375214	0.554914	0.327935	0.817916	0.514965	WT	WT	RGC	SLC17A6	#N/A
WT_chr11:19597649	0.416333	FALSE	0.185954	1.81419	0.168016	0.166362	0.42624	0.464717	FALSE	-0.204152	-0.0692262	0.542339	0.959502	0.580883	0.330976	FALSE	0.0549718	0.92784	0.238866	0.653037	0.47808	WT	WT	RGC	E2F8	#N/A
WT_chr11:19564409	0.591504	FALSE	0.675635	3.91404	0.0991903	0.000349539	0.249636	0.513055	FALSE	0.0445682	0.4333	0.328629	0.855746	0.482226	0.286191	FALSE	-0.0800557	0.383418	0.374494	0.867364	0.531904	WT	WT	RGC	E2F8	#N/A
WT_chr11:19080085	0.227984	FALSE	-0.340567	-0.443632	0.672065	0.931005	0.633285	0.349197	FALSE	-0.798561	-1.2702	0.939516	0.973863	0.787728	0.20887	FALSE	-0.313179	-0.556522	0.744939	0.916592	0.622928	WT	WT	RGC	E2F8	#N/A
WT_chr11:16981944	0.471607	FALSE	0.34047	2.47679	0.133603	0.0369331	0.366751	0.40769	FALSE	-0.497587	-0.662097	0.770161	0.964473	0.690613	0.252501	FALSE	-0.18163	-0.0261245	0.510121	0.916592	0.572064	WT	WT	RGC	PLEKHA7	#N/A
WT_chr11:125990599	0.257234	FALSE	-0.2588	-0.0929986	0.52834	0.931005	0.602105	0.394808	FALSE	-0.563871	-0.796021	0.814516	0.964473	0.713579	0.239832	FALSE	-0.21983	-0.180141	0.587045	0.916592	0.586998	WT	WT	RGC	CHEK1	#N/A
WT_chr11:125517013	0.302073	FALSE	-0.133453	0.444512	0.334008	0.860514	0.553083	0.406915	FALSE	-0.501575	-0.670154	0.770161	0.964473	0.692017	0.257217	FALSE	-0.167414	0.0311968	0.487854	0.916592	0.566478	WT	WT	RGC	CHEK1	#N/A
WT_chr11:122210493	0.224564	FALSE	-0.350128	-0.484628	0.692308	0.931005	0.636879	0.420649	FALSE	-0.430905	-0.527369	0.721774	0.964473	0.666731	0.193064	FALSE	-0.360837	-0.748672	0.838057	0.917262	0.640889	WT	WT	RGC	BLID	#N/A
WT_chr11:121699554	0.187146	FALSE	-0.454728	-0.933174	0.906883	0.931005	0.675347	0.158134	FALSE	-1.78167	-3.25652	0.997984	0.999893	0.962599	0.11137	FALSE	-0.607144	-1.74177	0.991903	0.968464	0.728122	WT	WT	RGC	BLID	#N/A
WT_chr11:120182590	0.270284	FALSE	-0.222319	0.0634383	0.467611	0.931005	0.587967	0.410975	FALSE	-0.480684	-0.627945	0.758065	0.964473	0.684629	0.253857	FALSE	-0.177544	-0.00964988	0.506073	0.916592	0.57046	WT	WT	RGC	OAF	#N/A
WT_chr11:119353096	0.549041	FALSE	0.556931	3.40501	0.105263	0.00230058	0.288787	1.32657	FALSE	4.23049	8.89073	0.00806452	7.95515e-18	1.16593e-05	0.447393	FALSE	0.405971	2.34305	0.0850202	0.0744693	0.342382	WT	WT	RGC	MCAM	#N/A
WT_chr11:119222570	0.446036	FALSE	0.268986	2.17025	0.149798	0.0787394	0.39397	0.462462	FALSE	-0.215757	-0.0926738	0.546371	0.959502	0.585411	0.20561	FALSE	-0.323008	-0.59615	0.759109	0.916592	0.626655	WT	WT	RGC	MCAM	#N/A
WT_chr11:114229230	0.213641	FALSE	-0.380661	-0.615561	0.744939	0.931005	0.648273	0.467388	FALSE	-0.190413	-0.0414671	0.530242	0.959502	0.575507	0.184297	FALSE	-0.387269	-0.855245	0.878543	0.921139	0.650721	WT	WT	RGC	ZBTB16	#N/A
WT_chr11:114076014	0.319616	FALSE	-0.0844127	0.654808	0.287449	0.756065	0.533636	0.618257	FALSE	0.585884	1.527	0.125	0.327668	0.278977	0.359208	FALSE	0.140092	1.27104	0.176113	0.466138	0.444294	WT	WT	RGC	ZBTB16	#N/A
WT_chr11:103769229	0.247235	FALSE	-0.286752	-0.212862	0.582996	0.931005	0.612849	0.437215	FALSE	-0.345665	-0.355147	0.65121	0.964473	0.635203	0.226144	FALSE	-0.261098	-0.346532	0.651822	0.916592	0.602991	WT	WT	RGC	PDGFD	#N/A
WT_chr11:103682509	0.272237	FALSE	-0.21686	0.0868481	0.459514	0.931005	0.585841	0.66141	FALSE	0.807927	1.97563	0.0846774	0.158446	0.209566	0.272288	FALSE	-0.121974	0.214407	0.423077	0.905923	0.54854	WT	WT	RGC	PDGFD	#N/A
WT_chr11:102260468	0.361918	FALSE	0.0338389	1.16189	0.218623	0.464388	0.486503	0.607561	FALSE	0.530848	1.4158	0.139113	0.381507	0.297762	0.486501	FALSE	0.523883	2.81846	0.0668016	0.022209	0.30018	WT	WT	RGC	YAP1	#N/A
WT_chr10:99914048	0.878441	FALSE	1.47775	7.35368	0.0465587	1.33443e-12	0.0697368	0.381155	FALSE	-0.63412	-0.937955	0.862903	0.966549	0.736999	0.155973	FALSE	-0.472666	-1.19956	0.953441	0.932968	0.681774	WT	WT	RGC	DNMBP	#N/A
WT_chr10:97081822	0.182764	FALSE	-0.466978	-0.985705	0.925101	0.931005	0.679742	0.390478	FALSE	-0.58615	-0.841034	0.826613	0.964473	0.721113	0.261806	FALSE	-0.153576	0.0869906	0.469636	0.916592	0.561028	WT	WT	RGC	SLIT1	#N/A
WT_chr10:91883998	0.193985	FALSE	-0.435608	-0.851185	0.870445	0.931005	0.668439	0.412217	FALSE	-0.47429	-0.615025	0.754032	0.964473	0.682353	0.418475	FALSE	0.318784	1.99151	0.105263	0.155508	0.374945	WT	WT	RGC	FGFBP3	#N/A
WT_chr10:89314901	0.216697	FALSE	-0.37212	-0.578935	0.730769	0.931005	0.645098	0.475797	FALSE	-0.147142	0.0459591	0.475806	0.950935	0.55849	0.491387	FALSE	0.538614	2.87786	0.0647773	0.0189515	0.295077	WT	WT	RGC	IFIT1	#N/A
WT_chr10:72139815	0.345455	FALSE	-0.0121825	0.964545	0.248988	0.575333	0.50486	0.532507	FALSE	0.144655	0.635521	0.284274	0.778488	0.442492	0.18566	FALSE	-0.383158	-0.83867	0.874494	0.921139	0.649199	WT	WT	RGC	CHST3	#N/A
WT_chr10:71838817	0.272517	FALSE	-0.216077	0.0902073	0.45749	0.931005	0.585536	0.491936	FALSE	-0.0641017	0.213738	0.397177	0.916919	0.525555	6.65729	FALSE	19.1289	77.8328	0	0	7.25243e-82	WT	WT	RGC	CDH23	#N/A
WT_chr10:68876883	0.319931	FALSE	-0.0835339	0.658577	0.285425	0.754851	0.533287	0.501171	FALSE	-0.0165794	0.309755	0.370968	0.889097	0.506614	0.175115	FALSE	-0.414952	-0.966863	0.91498	0.923257	0.660912	WT	WT	RGC	STOX1	#N/A
WT_chr10:68871946	0.325619	FALSE	-0.0676319	0.726768	0.273279	0.717913	0.526961	0.52708	FALSE	0.116732	0.579104	0.298387	0.798901	0.453536	0.172297	FALSE	-0.423449	-1.00112	0.927126	0.923949	0.664016	WT	WT	RGC	STOX1	#N/A
WT_chr10:68814276	0.228839	FALSE	-0.338175	-0.433373	0.668016	0.931005	0.632384	0.406032	FALSE	-0.506119	-0.679335	0.774194	0.964473	0.693613	0.120584	FALSE	-0.579366	-1.62977	0.989879	0.962364	0.718829	WT	WT	RGC	STOX1	#N/A
WT_chr10:68600442	1.09797	FALSE	2.09143	9.98526	0.0242915	1.79412e-22	0.0182446	2.27919	FALSE	9.13216	18.7943	0.00403226	2.53121e-77	3.35728e-20	0.456985	FALSE	0.434892	2.45965	0.0789474	0.0566392	0.331821	WT	WT	RGC	STOX1	#N/A
WT_chr10:68550986	0.12204	FALSE	-0.636727	-1.71362	0.993927	0.964504	0.737849	0.389797	FALSE	-0.589653	-0.848111	0.830645	0.964473	0.722288	0.161195	FALSE	-0.456921	-1.13608	0.947368	0.928479	0.676136	WT	WT	RGC	STOX1	#N/A
WT_chr10:61911267	0.21364	FALSE	-0.380665	-0.61558	0.744939	0.931005	0.648274	0.309217	FALSE	-1.00428	-1.68584	0.975806	0.981587	0.842377	0.244763	FALSE	-0.204961	-0.120193	0.552632	0.916592	0.581199	WT	WT	RGC	RTKN2	#N/A
WT_chr10:61332917	0.201257	FALSE	-0.415281	-0.764018	0.834008	0.931005	0.661032	0.26904	FALSE	-1.21101	-2.10353	0.989919	0.992545	0.887054	0.229561	FALSE	-0.250796	-0.304994	0.635628	0.916592	0.599014	WT	WT	RGC	CABCOCO1	#N/A
WT_chr10:58576685	0.167026	FALSE	-0.510973	-1.17436	0.953441	0.937382	0.695315	0.479265	FALSE	-0.129297	0.082014	0.461694	0.940959	0.551439	0.203812	FALSE	-0.328429	-0.618006	0.771255	0.916592	0.628706	WT	WT	RGC	BICC1	#N/A
WT_chr10:5397054	3.5527	FALSE	8.9535	39.4111	0.00202429	0	1.72194e-19	1.0666	FALSE	2.89281	6.18802	0.0181452	5.80617e-09	0.00190907	0.417682	FALSE	0.316394	1.98188	0.105263	0.157966	0.375852	WT	WT	RGC	AKR1C1	#N/A
WT_chr10:44903050	0.287409	FALSE	-0.174447	0.268725	0.360324	0.931005	0.569243	0.489922	FALSE	-0.0744611	0.192808	0.407258	0.920138	0.529678	0.380589	FALSE	0.204556	1.53096	0.139676	0.32813	0.418959	WT	WT	RGC	DEPP1	#N/A
WT_chr10:36117305	0.249936	FALSE	-0.2792	-0.180477	0.564777	0.931005	0.609954	0.382272	FALSE	-0.628372	-0.926341	0.858871	0.966064	0.73512	0.241692	FALSE	-0.214221	-0.15753	0.574899	0.916592	0.584813	WT	WT	RGC	FZD8	#N/A
WT_chr10:35925069	0.267083	FALSE	-0.231268	0.0250643	0.493927	0.931005	0.591447	0.457527	FALSE	-0.241152	-0.143982	0.564516	0.959502	0.595281	0.250064	FALSE	-0.188978	-0.0557497	0.526316	0.916592	0.574945	WT	WT	RGC	FZD8	#N/A
WT_chr10:35874315	0.27128	FALSE	-0.219536	0.0753744	0.463563	0.931005	0.586884	0.428457	FALSE	-0.39073	-0.446197	0.6875	0.964473	0.652001	0.269088	FALSE	-0.131621	0.175508	0.433198	0.91056	0.552358	WT	WT	RGC	FZD8	#N/A
WT_chr10:35784810	0.303017	FALSE	-0.130816	0.455823	0.331984	0.854838	0.552039	0.691545	FALSE	0.962982	2.28891	0.0665323	0.0823591	0.167778	0.383002	FALSE	0.211831	1.56029	0.137652	0.315159	0.41612	WT	WT	RGC	FZD8	#N/A
WT_chr10:35236940	0.945324	FALSE	1.66472	8.15544	0.0445344	2.76627e-15	0.0479841	0.967836	FALSE	2.38463	5.16128	0.0221774	1.96666e-06	0.00854811	1.24884	FALSE	2.82234	12.0857	0.0101215	2.78019e-32	0.00238375	WT	WT	RGC	FZD8	#N/A
WT_chr10:33698072	0.398227	FALSE	0.13534	1.59715	0.188259	0.245101	0.446172	0.374582	FALSE	-0.667945	-1.0063	0.877016	0.968024	0.747916	0.233452	FALSE	-0.239065	-0.257696	0.615385	0.916592	0.594472	WT	WT	RGC	NRP1	#N/A
WT_chr10:33352342	0.194078	FALSE	-0.435348	-0.850069	0.870445	0.931005	0.668345	0.398776	FALSE	-0.54345	-0.754761	0.802419	0.964473	0.70659	0.169053	FALSE	-0.433229	-1.04055	0.931174	0.925117	0.667576	WT	WT	RGC	NRP1	#N/A
WT_chr10:33190126	0.389739	FALSE	0.111611	1.49539	0.190283	0.289517	0.455566	0.809798	FALSE	1.57145	3.51829	0.0302419	0.00245876	0.0580387	0.37367	FALSE	0.183695	1.44684	0.149798	0.36732	0.427126	WT	WT	RGC	NRP1	#N/A
WT_chr10:33164027	0.47421	FALSE	0.347746	2.50799	0.131579	0.0342678	0.364015	0.429709	FALSE	-0.384286	-0.433177	0.681452	0.964473	0.649617	0.213423	FALSE	-0.299454	-0.50118	0.706478	0.916592	0.617703	WT	WT	RGC	NRP1	#N/A
WT_chr10:25967087	1.08689	FALSE	2.06048	9.8525	0.0242915	6.74177e-22	0.0196765	0.451068	FALSE	-0.274387	-0.211133	0.594758	0.959502	0.608107	0.173078	FALSE	-0.421095	-0.991629	0.925101	0.923949	0.663157	WT	WT	RGC	MYO3A	#N/A
WT_chr10:25896347	0.158178	FALSE	-0.535704	-1.28042	0.969636	0.938793	0.703919	0.411132	FALSE	-0.479874	-0.626308	0.758065	0.964473	0.684341	0.237895	FALSE	-0.22567	-0.20369	0.601215	0.916592	0.589271	WT	WT	RGC	MYO3A	#N/A
WT_chr10:24958787	0.21741	FALSE	-0.370127	-0.570389	0.726721	0.931005	0.644356	0.520973	FALSE	0.0853096	0.515616	0.314516	0.822843	0.466008	0.25329	FALSE	-0.179252	-0.0165351	0.508097	0.916592	0.57113	WT	WT	RGC	ENKUR	#N/A
WT_chr10:24850346	0.325482	FALSE	-0.0680165	0.725119	0.273279	0.718171	0.527114	0.566525	FALSE	0.319696	0.989181	0.207661	0.607483	0.374599	0.152414	FALSE	-0.483396	-1.24282	0.955466	0.935158	0.685593	WT	WT	RGC	ENKUR	#N/A
WT_chr10:24848584	0.171649	FALSE	-0.498048	-1.11894	0.945344	0.934374	0.690775	0.357214	FALSE	-0.757309	-1.18685	0.923387	0.971312	0.775568	0.264528	FALSE	-0.14537	0.120075	0.451417	0.916592	0.557791	WT	WT	RGC	ENKUR	#N/A
WT_chr10:24634650	0.220569	FALSE	-0.361293	-0.53251	0.714575	0.931005	0.64106	0.621629	FALSE	0.603233	1.56205	0.122984	0.312876	0.273177	0.321437	FALSE	0.0262121	0.811883	0.263158	0.703099	0.489544	WT	WT	RGC	ENKUR	#N/A
WT_chr10:24240267	0.177258	FALSE	-0.482367	-1.0517	0.935223	0.931005	0.685227	0.337921	FALSE	-0.856578	-1.38742	0.955645	0.976143	0.804161	0.225028	FALSE	-0.264462	-0.360097	0.657895	0.916592	0.604288	WT	WT	RGC	KIAA1217	#N/A
WT_chr10:17171725	0.415824	FALSE	0.18453	1.80809	0.168016	0.168052	0.426799	0.562889	FALSE	0.30099	0.951387	0.211694	0.628319	0.381711	0.301852	FALSE	-0.032837	0.573801	0.323887	0.806924	0.513098	WT	WT	RGC	VIM	#N/A
WT_chr10:17021872	0.557551	FALSE	0.580721	3.50703	0.103239	0.00161945	0.280714	0.508281	FALSE	0.0200036	0.383669	0.344758	0.87275	0.49202	0.401811	FALSE	0.26854	1.78893	0.109312	0.224565	0.394142	WT	WT	RGC	VIM	#N/A
WT_chr10:16996411	0.152327	FALSE	-0.552062	-1.35056	0.979757	0.941606	0.709547	0.458979	FALSE	-0.233677	-0.128881	0.560484	0.959502	0.592382	0.409517	FALSE	0.291775	1.88262	0.107287	0.189606	0.385229	WT	WT	RGC	VIM	#N/A
WT_chr10:16986658	0.208802	FALSE	-0.394189	-0.673572	0.781377	0.931005	0.653279	0.375145	FALSE	-0.665043	-1.00043	0.877016	0.968024	0.746988	0.2542	FALSE	-0.17651	-0.00548074	0.506073	0.916592	0.570053	WT	WT	RGC	VIM	#N/A
WT_chr10:16952252	0.222304	FALSE	-0.356445	-0.511718	0.704453	0.931005	0.639246	0.503835	FALSE	-0.00287205	0.33745	0.362903	0.881868	0.501146	0.251755	FALSE	-0.183882	-0.0352041	0.51417	0.916592	0.572947	WT	WT	RGC	VIM	#N/A
WT_chr10:16951041	0.237834	FALSE	-0.31303	-0.325548	0.623482	0.931005	0.622871	0.448664	FALSE	-0.286757	-0.236125	0.608871	0.959502	0.612851	0.301212	FALSE	-0.034766	0.566023	0.323887	0.811076	0.513867	WT	WT	RGC	VIM	#N/A
WT_chr10:16854288	0.226265	FALSE	-0.345372	-0.464236	0.686235	0.931005	0.635093	0.603755	FALSE	0.511262	1.37623	0.143145	0.399716	0.304584	0.19533	FALSE	-0.354003	-0.721119	0.823887	0.916592	0.638332	WT	WT	RGC	VIM	#N/A
WT_chr10:14972061	0.228738	FALSE	-0.33846	-0.434594	0.668016	0.931005	0.632492	0.366218	FALSE	-0.71098	-1.09325	0.893145	0.969201	0.761452	0.202841	FALSE	-0.331356	-0.62981	0.779352	0.916592	0.629812	WT	WT	RGC	ACBD7	#N/A
WT_chr10:124390789	1.18693	FALSE	2.34011	11.0516	0.0222672	2.52888e-27	0.00963915	0.471351	FALSE	-0.17002	-0.000263308	0.5	0.958118	0.567503	0.21306	FALSE	-0.300547	-0.505589	0.710526	0.916592	0.61812	WT	WT	RGC	CHST15	#N/A
WT_chr10:122113906	0.236157	FALSE	-0.31772	-0.34566	0.625506	0.931005	0.624651	0.702165	FALSE	1.01763	2.39932	0.0604839	0.0647521	0.154427	2.66891	FALSE	7.1039	29.3487	0.00404858	1.6754e-187	6.06436e-13	WT	WT	RGC	HTRA1	#N/A
WT_chr10:121887087	0.236038	FALSE	-0.318053	-0.347085	0.625506	0.931005	0.624777	0.704394	FALSE	1.0291	2.42249	0.0604839	0.0611079	0.151717	0.131575	FALSE	-0.546225	-1.49615	0.98583	0.954097	0.707544	WT	WT	RGC	FGFR2	#N/A
WT_chr10:121698743	0.229146	FALSE	-0.337319	-0.429703	0.659919	0.931005	0.632062	0.407438	FALSE	-0.498884	-0.664717	0.770161	0.964473	0.691069	0.203252	FALSE	-0.330119	-0.624819	0.777328	0.916592	0.629345	WT	WT	RGC	FGFR2	#N/A
WT_chr10:121536373	0.211407	FALSE	-0.386908	-0.642348	0.761134	0.931005	0.650588	0.454929	FALSE	-0.254517	-0.170985	0.574597	0.959502	0.600452	0.203464	FALSE	-0.329479	-0.622241	0.773279	0.916592	0.629103	WT	WT	RGC	FGFR2	#N/A
WT_chr10:121248388	0.306972	FALSE	-0.119761	0.50323	0.323887	0.829851	0.547664	0.426794	FALSE	-0.399288	-0.463489	0.691532	0.964473	0.65516	0.267464	FALSE	-0.136517	0.155769	0.437247	0.914395	0.554294	WT	WT	RGC	FGFR2	#N/A
WT_chr10:121221349	0.546127	FALSE	0.548786	3.37009	0.105263	0.00258125	0.291576	0.695056	FALSE	0.981051	2.32542	0.0665323	0.0758366	0.163284	0.952523	FALSE	1.92895	8.48359	0.0182186	3.07488e-16	0.0268687	WT	WT	RGC	FGFR2	#N/A
WT_chr10:121155441	0.587324	FALSE	0.663949	3.86393	0.0991903	0.000425634	0.253361	0.529263	FALSE	0.127964	0.601798	0.294355	0.789817	0.449089	0.258874	FALSE	-0.162419	0.0513363	0.481781	0.916592	0.564512	WT	WT	RGC	FGFR2	#N/A
WT_chr10:121106817	0.34557	FALSE	-0.0118595	0.96593	0.248988	0.575189	0.504731	0.748336	FALSE	1.2552	2.87933	0.0483871	0.018462	0.104702	0.382912	FALSE	0.21156	1.55919	0.137652	0.315549	0.416225	WT	WT	RGC	FGFR2	#N/A
WT_chr10:119235262	0.149142	FALSE	-0.560964	-1.38874	0.979757	0.943405	0.712589	0.345342	FALSE	-0.818398	-1.31028	0.943548	0.974223	0.793435	0.157012	FALSE	-0.469534	-1.18694	0.953441	0.931751	0.680656	WT	WT	RGC	RGS10	#N/A
WT_chr10:116836415	0.564425	FALSE	0.599939	3.58944	0.101215	0.00120566	0.274274	0.526202	FALSE	0.112214	0.569975	0.300403	0.801267	0.455327	0.236938	FALSE	-0.228554	-0.215319	0.601215	0.916592	0.590392	WT	WT	RGC	SHTN1	#N/A
WT_chr10:114525524	0.262213	FALSE	-0.244882	-0.0333134	0.506073	0.931005	0.596726	1.15839	FALSE	3.36512	7.14231	0.016129	9.80265e-12	0.000382548	0.262169	FALSE	-0.152484	0.0913915	0.465587	0.916592	0.560597	WT	WT	RGC	ABLIM1	#N/A
WT_chr10:114516686	0.279077	FALSE	-0.197739	0.168844	0.410931	0.931005	0.578375	0.530931	FALSE	0.13655	0.619146	0.292339	0.782176	0.445693	0.812737	FALSE	1.50749	6.7843	0.0263158	1.26504e-10	0.0658425	WT	WT	RGC	ABLIM1	#N/A
WT_chr10:113309592	0.256482	FALSE	-0.2609	-0.102005	0.532389	0.931005	0.602915	0.534982	FALSE	0.15739	0.661251	0.27621	0.76674	0.437469	0.236781	FALSE	-0.229028	-0.217229	0.601215	0.916592	0.590576	WT	WT	RGC	TCF7L2	#N/A
WT_chr10:113183804	0.346031	FALSE	-0.0105733	0.971446	0.242915	0.572279	0.504218	0.577959	FALSE	0.378529	1.10805	0.181452	0.541927	0.352519	0.225323	FALSE	-0.263575	-0.356521	0.65587	0.916592	0.603946	WT	WT	RGC	TCF7L2	#N/A
WT_chr10:113177533	0.145831	FALSE	-0.570221	-1.42843	0.983806	0.946318	0.715736	0.92662	FALSE	2.17256	4.7328	0.0241935	1.63231e-05	0.0149068	0.234968	FALSE	-0.234493	-0.239264	0.61336	0.916592	0.592699	WT	WT	RGC	TCF7L2	#N/A
WT_chr10:113125383	0.175772	FALSE	-0.486522	-1.06951	0.937247	0.931422	0.686702	0.437742	FALSE	-0.342955	-0.349671	0.65121	0.964473	0.634184	0.185017	FALSE	-0.385096	-0.846485	0.878543	0.921139	0.649917	WT	WT	RGC	TCF7L2	#N/A
WT_chr10:112812096	0.354794	FALSE	0.0139243	1.0765	0.228745	0.514815	0.494445	0.556722	FALSE	0.269256	0.887271	0.231855	0.662039	0.393866	0.194101	FALSE	-0.357709	-0.736063	0.827935	0.916643	0.63972	WT	WT	RGC	TCF7L2	#N/A
WT_chr10:112776002	0.197698	FALSE	-0.425229	-0.806679	0.864372	0.931005	0.664665	0.635438	FALSE	0.674288	1.70562	0.108871	0.250561	0.250064	0.307099	FALSE	-0.0170181	0.637582	0.309717	0.783543	0.506789	WT	WT	RGC	TCF7L2	#N/A
WT_chr10:112756115	0.714663	FALSE	1.01992	5.3904	0.0789474	3.49093e-07	0.153883	0.344973	FALSE	-0.820294	-1.31411	0.943548	0.974223	0.793976	0.255362	FALSE	-0.173007	0.00864468	0.495951	0.916592	0.568677	WT	WT	RGC	TCF7L2	#N/A
WT_chr10:112732174	0.219627	FALSE	-0.363929	-0.54381	0.718623	0.931005	0.642044	0.289724	FALSE	-1.10458	-1.88849	0.981855	0.987069	0.865328	0.264117	FALSE	-0.146611	0.115073	0.455466	0.916592	0.55828	WT	WT	RGC	TCF7L2	#N/A
WT_chr10:112659739	0.376468	FALSE	0.0745126	1.33631	0.200405	0.37002	0.470301	1.69855	FALSE	6.1445	12.7579	0.00604839	5.11053e-36	4.01067e-10	0.266563	FALSE	-0.139233	0.144818	0.44332	0.914395	0.555367	WT	WT	RGC	TCF7L2	#N/A
WT_chr10:112583538	0.553827	FALSE	0.570312	3.4624	0.103239	0.00188955	0.284233	0.725828	FALSE	1.13939	2.64533	0.0544355	0.0347897	0.127271	0.31027	FALSE	-0.00745778	0.676128	0.305668	0.766376	0.502975	WT	WT	RGC	TCF7L2	#N/A
WT_chr10:112527390	0.178018	FALSE	-0.480243	-1.04259	0.931174	0.931005	0.684473	0.38963	FALSE	-0.590513	-0.849849	0.830645	0.964473	0.722577	0.330998	FALSE	0.0550383	0.928108	0.238866	0.653037	0.478054	WT	WT	RGC	TCF7L2	#N/A
WT_chr1:99157335	0.643983	FALSE	0.822338	4.54313	0.097166	2.38422e-05	0.205442	0.482396	FALSE	-0.113187	0.114564	0.445565	0.938146	0.545059	0.275636	FALSE	-0.111878	0.255112	0.406883	0.899477	0.54454	WT	WT	RGC	PALMD	#N/A
WT_chr1:85376008	0.214524	FALSE	-0.378193	-0.604979	0.740891	0.931005	0.647356	0.440136	FALSE	-0.330634	-0.324776	0.639113	0.964473	0.629539	0.210921	FALSE	-0.306997	-0.531595	0.728745	0.916592	0.620577	WT	WT	RGC	CCN1	#N/A
WT_chr1:85344048	1.71559	FALSE	3.81795	17.3889	0.00607287	2.53163e-66	6.72835e-05	0.325159	FALSE	-0.922248	-1.5201	0.965726	0.97895	0.8218	0.845158	FALSE	1.60524	7.17843	0.0263158	8.35161e-12	0.0542204	WT	WT	RGC	CCN1	#N/A
WT_chr1:85316314	0.222921	FALSE	-0.354721	-0.504324	0.702429	0.931005	0.638601	0.648124	FALSE	0.739563	1.8375	0.0927419	0.200856	0.229783	0.544379	FALSE	0.698387	3.52205	0.0506073	0.00254642	0.242468	WT	WT	RGC	CCN1	#N/A
WT_chr1:78145140	0.266253	FALSE	-0.233588	0.0151147	0.493927	0.931005	0.592348	0.533667	FALSE	0.150626	0.647584	0.278226	0.773097	0.440136	0.253481	FALSE	-0.178677	-0.0142167	0.506073	0.916592	0.570904	WT	WT	RGC	IFI44L	#N/A
WT_chr1:68217418	0.388346	FALSE	0.107717	1.4787	0.190283	0.297968	0.45711	0.451489	FALSE	-0.272221	-0.206755	0.594758	0.959502	0.607274	0.194793	FALSE	-0.355624	-0.727654	0.823887	0.916592	0.638939	WT	WT	RGC	GNG12	#N/A
WT_chr1:68016716	0.298777	FALSE	-0.142669	0.404995	0.340081	0.875566	0.556724	0.479509	FALSE	-0.128042	0.08455	0.461694	0.940484	0.550942	0.2761	FALSE	-0.110481	0.260747	0.404858	0.898949	0.543986	WT	WT	RGC	GNG12	#N/A
WT_chr1:67765996	0.117863	FALSE	-0.648403	-1.76369	0.993927	0.967775	0.741638	0.692506	FALSE	0.96793	2.29891	0.0665323	0.0806421	0.16654	0.193982	FALSE	-0.358069	-0.737513	0.827935	0.916643	0.639854	WT	WT	RGC	GNG12	#N/A
WT_chr1:6343625	0.196501	FALSE	-0.428576	-0.821032	0.864372	0.931005	0.665884	0.490049	FALSE	-0.0738116	0.19412	0.407258	0.920029	0.52942	0.198692	FALSE	-0.343866	-0.680247	0.813765	0.916592	0.634526	WT	WT	RGC	ACOT7	#N/A
WT_chr1:62286660	0.212649	FALSE	-0.383435	-0.627455	0.746964	0.931005	0.649301	0.391818	FALSE	-0.579256	-0.827105	0.822581	0.964473	0.718792	0.236801	FALSE	-0.228966	-0.21698	0.601215	0.916592	0.590552	WT	WT	RGC	KANK4	#N/A
WT_chr1:61221821	0.716048	FALSE	1.02379	5.407	0.0789474	3.20494e-07	0.152967	4.57326	FALSE	20.9363	42.6439	0	0	1.25177e-97	0.552338	FALSE	0.722382	3.61879	0.048583	0.00181336	0.23503	WT	WT	RGC	NFIA	#N/A
WT_chr1:61185725	0.47255	FALSE	0.343106	2.48809	0.133603	0.0358858	0.365759	0.455051	FALSE	-0.253892	-0.169724	0.574597	0.959502	0.600211	0.320705	FALSE	0.0240058	0.802987	0.263158	0.707595	0.490424	WT	WT	RGC	NFIA	#N/A
WT_chr1:56563196	0.392853	FALSE	0.120318	1.53273	0.190283	0.273118	0.452116	0.632852	FALSE	0.660981	1.67873	0.114919	0.260687	0.254312	0.447941	FALSE	0.407625	2.34972	0.0850202	0.07335	0.341774	WT	WT	RGC	PLPP3	#N/A
WT_chr1:56229216	0.341021	FALSE	-0.0245773	0.911394	0.261134	0.605369	0.509804	0.541548	FALSE	0.191179	0.729519	0.260081	0.736379	0.424193	0.254334	FALSE	-0.176105	-0.00384497	0.504049	0.916592	0.569894	WT	WT	RGC	PLPP3	#N/A
WT_chr1:56191745	0.243659	FALSE	-0.296747	-0.255723	0.595142	0.931005	0.61667	0.544309	FALSE	0.205384	0.758221	0.252016	0.723058	0.418636	0.445923	FALSE	0.401538	2.32517	0.0870445	0.0773346	0.344012	WT	WT	RGC	PLPP3	#N/A
WT_chr1:56189038	0.205693	FALSE	-0.402881	-0.710845	0.805668	0.931005	0.656482	0.431161	FALSE	-0.376817	-0.418086	0.675403	0.964473	0.646845	0.218142	FALSE	-0.285226	-0.443814	0.688259	0.916592	0.612264	WT	WT	RGC	PLPP3	#N/A
WT_chr1:54256694	0.402778	FALSE	0.148062	1.6517	0.182186	0.222724	0.441147	0.506521	FALSE	0.010948	0.365372	0.352823	0.878079	0.495632	0.307726	FALSE	-0.0151282	0.645202	0.307692	0.780677	0.506035	WT	WT	RGC	CYB5RL	#N/A
WT_chr1:50280140	0.274481	FALSE	-0.210588	0.113746	0.441296	0.931005	0.583395	0.590979	FALSE	0.445523	1.24341	0.16129	0.468572	0.327971	0.258504	FALSE	-0.163534	0.0468407	0.483806	0.916592	0.564951	WT	WT	RGC	ELAVL4	#N/A
WT_chr1:50246304	1.13273	FALSE	2.18861	10.402	0.0242915	2.57478e-24	0.0143126	0.441899	FALSE	-0.321563	-0.30645	0.633065	0.964473	0.626108	0.216556	FALSE	-0.290008	-0.463094	0.694332	0.916592	0.614095	WT	WT	RGC	ELAVL4	#N/A
WT_chr1:43789532	0.352155	FALSE	0.0065469	1.04486	0.232794	0.529861	0.497388	0.533937	FALSE	0.152016	0.650392	0.278226	0.772805	0.439587	0.220826	FALSE	-0.277133	-0.411185	0.674089	0.916592	0.609161	WT	WT	RGC	SLC6A9	#N/A
WT_chr1:43244085	0.225166	FALSE	-0.348444	-0.47741	0.692308	0.931005	0.636247	0.424697	FALSE	-0.410079	-0.485291	0.705645	0.964473	0.659126	0.27546	FALSE	-0.112411	0.252962	0.406883	0.900334	0.544751	WT	WT	RGC	CDC20	#N/A
WT_chr1:41342277	1.72071	FALSE	3.83227	17.4503	0.00607287	8.73251e-67	6.34834e-05	0.460759	FALSE	-0.22452	-0.110379	0.552419	0.959502	0.588824	0.406485	FALSE	0.282632	1.84575	0.107287	0.204199	0.388729	WT	WT	RGC	FOXO6	#N/A
WT_chr1:38497312	0.297025	FALSE	-0.147567	0.383991	0.342105	0.883946	0.558658	0.637871	FALSE	0.686807	1.73091	0.108871	0.239853	0.246102	0.307483	FALSE	-0.0158588	0.642256	0.309717	0.781889	0.506326	WT	WT	RGC	POU3F1	#N/A
WT_chr1:38418530	0.25971	FALSE	-0.251879	-0.06332	0.520243	0.931005	0.599433	0.602599	FALSE	0.505315	1.36422	0.145161	0.405195	0.306669	0.262915	FALSE	-0.150234	0.100465	0.463563	0.916592	0.55971	WT	WT	RGC	POU3F1	#N/A
WT_chr1:38361841	0.273902	FALSE	-0.212205	0.10681	0.449393	0.931005	0.584027	0.640877	FALSE	0.702272	1.76216	0.100806	0.227967	0.241255	0.216683	FALSE	-0.289625	-0.461551	0.694332	0.916592	0.613948	WT	WT	RGC	POU3F1	#N/A
WT_chr1:38258480	0.384054	FALSE	0.0957201	1.42725	0.196356	0.320902	0.461871	0.432052	FALSE	-0.372232	-0.408823	0.675403	0.964473	0.64514	0.159409	FALSE	-0.462305	-1.15779	0.949393	0.930074	0.678069	WT	WT	RGC	POU3F1	#N/A
WT_chr1:38249146	0.452566	FALSE	0.28724	2.24853	0.145749	0.065412	0.386964	0.519282	FALSE	0.0766098	0.498039	0.320565	0.828581	0.469467	0.284391	FALSE	-0.085482	0.36154	0.380567	0.871232	0.534061	WT	WT	RGC	POU3F1	#N/A
WT_chr1:36988738	0.405475	FALSE	0.1556	1.68403	0.182186	0.211088	0.438174	0.668548	FALSE	0.844655	2.04983	0.0806452	0.135423	0.199152	1.2552	FALSE	2.84153	12.163	0.0101215	1.08986e-32	0.00224491	WT	WT	RGC	ZC3H12A	#N/A
WT_chr1:35564906	0.255295	FALSE	-0.264219	-0.116237	0.540486	0.931005	0.604195	0.400636	FALSE	-0.533881	-0.735427	0.792339	0.964473	0.703288	0.256076	FALSE	-0.170853	0.0173277	0.489879	0.916592	0.56783	WT	WT	RGC	CLSPN	#N/A
WT_chr1:35453118	0.288569	FALSE	-0.171203	0.282634	0.3583	0.925397	0.567968	0.468762	FALSE	-0.183343	-0.0271831	0.518145	0.959502	0.572736	0.237186	FALSE	-0.227808	-0.212308	0.601215	0.916592	0.590102	WT	WT	RGC	CLSPN	#N/A
WT_chr1:33410464	0.198429	FALSE	-0.423187	-0.79792	0.8583	0.931005	0.66392	0.748002	FALSE	1.25348	2.87584	0.0483871	0.0186364	0.105016	0.266903	FALSE	-0.138209	0.148946	0.441296	0.914395	0.554963	WT	WT	RGC	TRIM62	#N/A
WT_chr1:33284171	0.302326	FALSE	-0.132746	0.447544	0.334008	0.858837	0.552803	0.578042	FALSE	0.378957	1.10892	0.181452	0.541921	0.35236	2.42483	FALSE	6.36797	26.3814	0.00404858	1.31956e-151	9.57736e-11	WT	WT	RGC	TRIM62	#N/A
WT_chr1:2432487	0.557424	FALSE	0.580367	3.50551	0.103239	0.00162665	0.280833	0.993632	FALSE	2.51737	5.42946	0.0181452	4.86302e-07	0.0059118	0.450346	FALSE	0.414875	2.37895	0.082996	0.0683503	0.339117	WT	WT	RGC	HES5	#N/A
WT_chr1:23357151	0.151659	FALSE	-0.553929	-1.35857	0.979757	0.941832	0.710186	0.314511	FALSE	-0.977035	-1.6308	0.975806	0.979837	0.835724	0.177582	FALSE	-0.407513	-0.93687	0.910931	0.923257	0.658184	WT	WT	RGC	E2F2	#N/A
WT_chr1:226697414	1.23632	FALSE	2.47819	11.6438	0.0182186	3.10585e-30	0.00660247	0.466201	FALSE	-0.196519	-0.0538044	0.53629	0.959502	0.577898	0.31677	FALSE	0.0121419	0.755153	0.277328	0.731396	0.495156	WT	WT	RGC	ITPKB	#N/A
WT_chr1:225631117	0.214604	FALSE	-0.377969	-0.604017	0.740891	0.931005	0.647273	0.470029	FALSE	-0.176819	-0.0140018	0.512097	0.959502	0.570175	0.310285	FALSE	-0.00741199	0.676313	0.303644	0.766376	0.502957	WT	WT	RGC	TMEM63A	#N/A
WT_chr1:223129997	0.393312	FALSE	0.121599	1.53823	0.190283	0.270804	0.451608	0.679106	FALSE	0.898978	2.15959	0.0705645	0.108526	0.184332	0.324105	FALSE	0.034257	0.84432	0.259109	0.688293	0.486336	WT	WT	RGC	SUSD4	#N/A
WT_chr1:220680344	0.182031	FALSE	-0.469025	-0.994482	0.925101	0.931005	0.680474	0.451366	FALSE	-0.272851	-0.208029	0.594758	0.959502	0.607516	0.21649	FALSE	-0.290206	-0.463896	0.694332	0.916592	0.614171	WT	WT	RGC	C1orf115	#N/A
WT_chr1:220372218	0.199068	FALSE	-0.4214	-0.790256	0.854251	0.931005	0.663268	0.545861	FALSE	0.213371	0.774358	0.245968	0.713675	0.415519	0.183987	FALSE	-0.388202	-0.859007	0.878543	0.921139	0.651067	WT	WT	RGC	C1orf115	#N/A
WT_chr1:208554086	0.256425	FALSE	-0.261062	-0.102696	0.532389	0.931005	0.602978	0.844779	FALSE	1.75145	3.88196	0.0262097	0.000629372	0.0399344	0.242724	FALSE	-0.211109	-0.14498	0.566802	0.916592	0.583599	WT	WT	RGC	PLXNA2	#N/A
WT_chr1:208137447	0.319222	FALSE	-0.0855155	0.650079	0.287449	0.758982	0.534074	0.548462	FALSE	0.226753	0.801396	0.241935	0.704547	0.410308	0.563898	FALSE	0.757237	3.75933	0.0465587	0.00107402	0.224454	WT	WT	RGC	PLXNA2	#N/A
WT_chr1:205227409	0.267121	FALSE	-0.231161	0.0255246	0.491903	0.931005	0.591405	0.374447	FALSE	-0.668635	-1.00769	0.877016	0.968024	0.748136	0.269898	FALSE	-0.129181	0.185349	0.431174	0.909903	0.551393	WT	WT	RGC	NFASC	#N/A
WT_chr1:204638090	0.297608	FALSE	-0.145935	0.39099	0.340081	0.880939	0.558014	0.704897	FALSE	1.03169	2.42772	0.0604839	0.0604869	0.151109	0.175024	FALSE	-0.415227	-0.96797	0.917004	0.923257	0.661012	WT	WT	RGC	NFASC	#N/A
WT_chr1:204109025	0.275493	FALSE	-0.207757	0.125883	0.439271	0.931005	0.582291	0.455206	FALSE	-0.253091	-0.168105	0.574597	0.959502	0.599901	0.325799	FALSE	0.0393642	0.864911	0.255061	0.68298	0.4843	WT	WT	RGC	PLEKHA6	#N/A
WT_chr1:201752425	0.295105	FALSE	-0.152934	0.360976	0.350202	0.891505	0.560775	0.4491	FALSE	-0.28451	-0.231584	0.606855	0.959502	0.61199	0.161283	FALSE	-0.456656	-1.13501	0.947368	0.928479	0.676041	WT	WT	RGC	CSRP1	#N/A
WT_chr1:200691744	0.503611	FALSE	0.429934	2.86043	0.121457	0.0130163	0.333622	0.604818	FALSE	0.516731	1.38728	0.143145	0.394305	0.302672	4.64919	FALSE	13.0745	53.4216	0.00202429	0	2.30368e-39	WT	WT	RGC	KIF14	#N/A
WT_chr1:197530104	0.245801	FALSE	-0.29076	-0.23005	0.591093	0.931005	0.614383	0.726651	FALSE	1.14362	2.65388	0.0544355	0.0340735	0.12639	0.332593	FALSE	0.0598467	0.947496	0.234818	0.642827	0.476139	WT	WT	RGC	LHX9	#N/A
WT_chr1:183388983	0.237213	FALSE	-0.314766	-0.332992	0.623482	0.931005	0.62353	0.52866	FALSE	0.124864	0.595534	0.296371	0.79201	0.450316	0.30947	FALSE	-0.00986816	0.66641	0.305668	0.769137	0.503937	WT	WT	RGC	NMNAT2	#N/A
WT_chr1:183311517	0.308288	FALSE	-0.116082	0.519004	0.321862	0.822416	0.546206	0.502813	FALSE	-0.00813299	0.32682	0.370968	0.884967	0.503245	0.338748	FALSE	0.078406	1.02233	0.218623	0.601878	0.468753	WT	WT	RGC	NMNAT2	#N/A
WT_chr1:182973036	0.190715	FALSE	-0.444751	-0.890392	0.884615	0.931005	0.67175	0.458763	FALSE	-0.234793	-0.131135	0.560484	0.959502	0.592815	0.306523	FALSE	-0.0187535	0.630585	0.309717	0.784701	0.507481	WT	WT	RGC	LAMC2	#N/A
WT_chr1:178461117	1.52897	FALSE	3.29627	15.1518	0.00607287	1.43833e-50	0.000489887	0.750652	FALSE	1.26712	2.90339	0.046371	0.0172418	0.102557	1.58953	FALSE	3.84954	16.2273	0.00809717	1.02876e-57	5.91708e-05	WT	WT	RGC	ANGPTL1	#N/A
WT_chr1:176899480	0.358011	FALSE	0.0229183	1.11506	0.220648	0.49347	0.490858	0.439413	FALSE	-0.334355	-0.332295	0.641129	0.964473	0.630944	0.316344	FALSE	0.0108573	0.749974	0.279352	0.732859	0.495669	WT	WT	RGC	BRINP2	#N/A
WT_chr1:171909849	0.551197	FALSE	0.562959	3.43086	0.105263	0.0020999	0.286731	0.563198	FALSE	0.302576	0.954592	0.211694	0.626188	0.381106	0.460276	FALSE	0.444813	2.49966	0.0769231	0.0515939	0.328227	WT	WT	RGC	DNM3	#N/A
WT_chr1:166418991	0.329303	FALSE	-0.0573334	0.77093	0.269231	0.692304	0.52286	0.432386	FALSE	-0.370514	-0.405353	0.673387	0.964473	0.6445	0.211004	FALSE	-0.306746	-0.530581	0.728745	0.916592	0.620482	WT	WT	RGC	FAM78B	#N/A
WT_chr1:16190526	0.316684	FALSE	-0.092609	0.619661	0.295547	0.775179	0.536893	0.457725	FALSE	-0.240131	-0.14192	0.5625	0.959502	0.594886	0.248838	FALSE	-0.192676	-0.0706613	0.530364	0.916592	0.576394	WT	WT	RGC	EPHA2	#N/A
[truncated: 4,836 more rows]
