# Supplementary material for: Joint epigenome profiling reveals cell-type-specific gene regulatory programmes in human cortical organoids
Source: Nat Cell Biol. 2023 Nov 23;25(12):1873–83. doi: 10.1038/s41556-023-01296-5 (PMC10709149; doi:10.1038/s41556-023-01296-5)
Supplement: Supplementary file 4 — Statistical source data. [file 41556_2023_1296_MOESM4_ESM.xlsx]

## Sheet: Fig. 2a
GpC peaks overalpping with:	Values	Percentage
1 none	12619	19.81
2 DHS	6267	9.84
3 ATAC	15002	23.55
4 both	29810	46.80

## Sheet: Fig. 2d
Method	Subsampled Reads	Replicates	Coverage in 100bp bins (%)
3DRAM-seq	100000	rep2	1.15
3DRAM-seq	1000000	rep2	10.48
3DRAM-seq	10000000	rep2	54.3
3DRAM-seq	1500000	rep2	15.02
3DRAM-seq	2000000	rep2	19.15
3DRAM-seq	500000	rep2	5.5
3DRAM-seq	5000000	rep2	37.62
3DRAM-seq	100000	rep3	1.14
3DRAM-seq	1000000	rep3	10.47
3DRAM-seq	10000000	rep3	54.47
3DRAM-seq	1500000	rep3	14.98
3DRAM-seq	2000000	rep3	19.12
3DRAM-seq	500000	rep3	5.49
3DRAM-seq	5000000	rep3	37.65
3DRAM-seq	100000	rep1	1.15
3DRAM-seq	1000000	rep1	10.57
3DRAM-seq	10000000	rep1	55.07
3DRAM-seq	1500000	rep1	15.16
3DRAM-seq	2000000	rep1	19.35
3DRAM-seq	500000	rep1	5.53
3DRAM-seq	5000000	rep1	38.09
Methyl-3C (Lee et al., 2019)	100000	rep1	0.97
Methyl-3C (Lee et al., 2019)	1000000	rep1	9.14
Methyl-3C (Lee et al., 2019)	10000000	rep1	55.45
Methyl-3C (Lee et al., 2019)	1500000	rep1	13.26
Methyl-3C (Lee et al., 2019)	2000000	rep1	17.14
Methyl-3C (Lee et al., 2019)	500000	rep1	4.72
Methyl-3C (Lee et al., 2019)	5000000	rep1	35.87
Methyl-HiC (Li et al., 2019)	100000	rep1	0.99
Methyl-HiC (Li et al., 2019)	1000000	rep1	9.12
Methyl-HiC (Li et al., 2019)	10000000	rep1	50
Methyl-HiC (Li et al., 2019)	1500000	rep1	13.13
Methyl-HiC (Li et al., 2019)	2000000	rep1	16.81
Methyl-HiC (Li et al., 2019)	500000	rep1	4.77
Methyl-HiC (Li et al., 2019)	5000000	rep1	33.72
Methyl-HiC (Li et al., 2019)	100000	rep2	0.62
Methyl-HiC (Li et al., 2019)	1000000	rep2	5.94
Methyl-HiC (Li et al., 2019)	10000000	rep2	39.57
Methyl-HiC (Li et al., 2019)	1500000	rep2	8.67
Methyl-HiC (Li et al., 2019)	2000000	rep2	11.28
Methyl-HiC (Li et al., 2019)	500000	rep2	3.05
Methyl-HiC (Li et al., 2019)	5000000	rep2	24.44
Methyl-HiC (Li et al., 2019)	100000	rep3	0.54
Methyl-HiC (Li et al., 2019)	1000000	rep3	5.21
Methyl-HiC (Li et al., 2019)	10000000	rep3	35.98
Methyl-HiC (Li et al., 2019)	1500000	rep3	7.65
Methyl-HiC (Li et al., 2019)	2000000	rep3	9.94
Methyl-HiC (Li et al., 2019)	500000	rep3	2.67
Methyl-HiC (Li et al., 2019)	5000000	rep3	21.83
Methyl-HiC (Li et al., 2019)	100000	rep4	0.77
Methyl-HiC (Li et al., 2019)	1000000	rep4	7.19
Methyl-HiC (Li et al., 2019)	10000000	rep4	42.84
Methyl-HiC (Li et al., 2019)	1500000	rep4	10.41
Methyl-HiC (Li et al., 2019)	2000000	rep4	13.41
Methyl-HiC (Li et al., 2019)	500000	rep4	3.72
Methyl-HiC (Li et al., 2019)	5000000	rep4	27.84
WGBS (Liu et al., 2019)	100000	rep1	0.67
WGBS (Liu et al., 2019)	1000000	rep1	6.44
WGBS (Liu et al., 2019)	10000000	rep1	45.64
WGBS (Liu et al., 2019)	1500000	rep1	9.48
WGBS (Liu et al., 2019)	2000000	rep1	12.37
WGBS (Liu et al., 2019)	500000	rep1	3.3
WGBS (Liu et al., 2019)	5000000	rep1	27.44

## Sheet: Fig. 2e
Method	Replicate	Feature	Values	Percentage
3DRAM-seq	1	Unique Reads	133453844	38
3DRAM-seq	2	Unique Reads	112511597	36
3DRAM-seq	3	Unique Reads	126858594	35
Methyl-3C (Lee et al., 2019)	1	Unique Reads	64428125	24.58
Methyl-HiC (Li et al., 2019)	1	Unique Reads	21346221	38
Methyl-HiC (Li et al., 2019)	2	Unique Reads	75067263	22
Methyl-HiC (Li et al., 2019)	3	Unique Reads	25779341	18
Methyl-HiC (Li et al., 2019)	4	Unique Reads	85482894	26
3DRAM-seq	1	Hi-C Contacts	111917413	32
3DRAM-seq	2	Hi-C Contacts	94443606	30
3DRAM-seq	3	Hi-C Contacts	104790525	29
Methyl-3C (Lee et al., 2019)	1	Hi-C Contacts	32293478	12.32
Methyl-HiC (Li et al., 2019)	1	Hi-C Contacts	16934605	30
Methyl-HiC (Li et al., 2019)	2	Hi-C Contacts	67114833	20
Methyl-HiC (Li et al., 2019)	3	Hi-C Contacts	21765768	15
Methyl-HiC (Li et al., 2019)	4	Hi-C Contacts	75049367	23
3DRAM-seq	1	Cis (<20kb)	27127963	7.8
3DRAM-seq	2	Cis (<20kb)	24856333	8
3DRAM-seq	3	Cis (<20kb)	27124369	7.52
Methyl-3C (Lee et al., 2019)	1	Cis (<20kb)	4458121	1.72
Methyl-HiC (Li et al., 2019)	1	Cis (<20kb)	5225593	9.31
Methyl-HiC (Li et al., 2019)	2	Cis (<20kb)	15341012	5.41
Methyl-HiC (Li et al., 2019)	3	Cis (<20kb)	5618011	6.35
Methyl-HiC (Li et al., 2019)	4	Cis (<20kb)	20567231	8.64
3DRAM-seq	1	Cis (>20kb)	55276650	15.9
3DRAM-seq	2	Cis (>20kb)	49775946	16.02
3DRAM-seq	3	Cis (>20kb)	54173271	15.32
Methyl-3C (Lee et al., 2019)	1	Cis (>20kb)	12514959	4.85
Methyl-HiC (Li et al., 2019)	1	Cis (>20kb)	8331431	14.84
Methyl-HiC (Li et al., 2019)	2	Cis (>20kb)	32021255	11.28
Methyl-HiC (Li et al., 2019)	3	Cis (>20kb)	9015974	10.19
Methyl-HiC (Li et al., 2019)	4	Cis (>20kb)	39276717	16.5
3DRAM-seq	1	Trans	29508990	8
3DRAM-seq	2	Trans	19808118	6
3DRAM-seq	3	Trans	23488703	6
Methyl-3C (Lee et al., 2019)	1	Trans	15317658	5.84
Methyl-HiC (Li et al., 2019)	1	Trans	3156088	6
Methyl-HiC (Li et al., 2019)	2	Trans	14113752	4
Methyl-HiC (Li et al., 2019)	3	Trans	4457585	3
Methyl-HiC (Li et al., 2019)	4	Trans	15205357	5

## Sheet: Fig. 7k
	RGC	IPC	N
WT	8.47337	141.765	20.2084
NEUROG2 Mut	-0.840161	-0.651201	0.360938
EOMES Mut	5.39091	25.6564	16.8841
							141.765

## Sheet: Fig. 7M
% cells (mScarlet+/GFP+ from all GFP+)	Rep1	Rep2	Rep3
E2-FBXO32 human sequence	16.1	15.9	16
E2-FBXO32 orthologous mouse sequence	1.7	0.97	1.6

## Sheet: ExtDataFig. 1c
	Lambda (only GpC fully methylated)			puc19 (CpG and GpC fully methylated)
	rep1	rep2	rep3	rep1	rep2	rep3
CpG Methylation (%)	2.17041	2.73777	2.82314	98.1875	98.1755	98.2575
GpC Accessibility (%)	98.6705	98.3147	98.2688	98.5178	98.6047	98.4171

## Sheet: ExtDataFig. 4b
	RGC Lambda (only GpC fully methylated)		RGC puc19 (CpG and GpC fully methylated)
	rep1	rep2	rep1	rep2
CpG Methylation (%)	3.28249	2.41536	98.4935	98.3942
GpC Accessibility (%)	98.6199	98.4495	98.7449	97.9271
	IPC Lambda (only GpC fully methylated)		IPC puc19 (CpG and GpC fully methylated)
	rep1	rep2	rep1	rep2
CpG Methylation (%)	2.61399	2.88638	97.6626	97.9054
GpC Accessibility (%)	98.3259	98.5389	98.4023	98.3719

## Sheet: ExtDataFig. 4c
Celltype	Replicate	read_number	cov
RGC	rep1	100000	1,044468
RGC	rep1	1000000	9,594898
RGC	rep1	10000000	51,559496
RGC	rep1	1500000	13,795798
RGC	rep1	2000000	17,653543
RGC	rep1	500000	5,014371
RGC	rep1	5000000	35,198093
RGC	rep2	100000	1,049514
RGC	rep2	1000000	9,712643
RGC	rep2	10000000	52,383190
RGC	rep2	1500000	13,971413
RGC	rep2	2000000	17,876269
RGC	rep2	500000	5,072389
RGC	rep2	5000000	35,712772
IPC	rep1	100000	1,045065
IPC	rep1	1000000	9,616002
IPC	rep1	10000000	51,457312
IPC	rep1	1500000	13,815053
IPC	rep1	2000000	17,657001
IPC	rep1	500000	5,023481
IPC	rep1	5000000	35,174357
IPC	rep2	100000	1,037471
IPC	rep2	1000000	9,572117
IPC	rep2	10000000	51,533302
IPC	rep2	1500000	13,753407
IPC	rep2	2000000	17,609326
IPC	rep2	500000	4,999906
IPC	rep2	5000000	35,103538

## Sheet: ExtDataFig. 7d
	RGC		IPC		N
	rep1	rep2	rep1	rep2	rep1	rep2
SOX2	0.648313	1.35169	0.0273939	0.00851959	0.0326902	0.00684848
EOMES	1.41233	0.58767	1.92519	5.63728	0.314253	0.765779
SOX5	0.427282	1.57272	3.5801	2.28153	11.353	5.04551

## Sheet: ExtDataFig. 7e
Cell Type	CRE Class	Batch	Recovered CRE (%)
RGC	Mut	rep1	97
RGC	WT	rep1	99.3
RGC	Scr	rep1	99.4
RGC	Mut	rep2	97.5
RGC	WT	rep2	99.2
RGC	Scr	rep2	99.2
IPC	Mut	rep1	97.4
IPC	WT	rep1	99.3
IPC	Scr	rep1	99.8
IPC	Mut	rep2	97.8
IPC	WT	rep2	99.4
IPC	Scr	rep2	99.2
N	Mut	rep1	95.9
N	WT	rep1	98.5
N	Scr	rep1	99.2
N	Mut	rep2	95.7
N	WT	rep2	98.6
N	Scr	rep2	99
